# Supplementary material for: Comparative genomics of dairy-associated Staphylococcus aureus from selected sub-Saharan African regions reveals milk as reservoir for human-and animal-derived strains and identifies a putative animal-related clade with presumptive novel siderophore
Source: Front Microbiol. 2022 Aug 15;13:923080. doi: 10.3389/fmicb.2022.923080 (PMC9421002; doi:10.3389/fmicb.2022.923080)
Supplement: Supplementary file 1 [file Table_1.XLSX]

## Sheet: Table S1 WGSA
Supplementary Table S1. Total set of S. aureus strains used for WGSA cgMLST and comparative genomics including relevant metadata. Filter for column J to identify those isolates included in WGSA.net phylogenetic analysis. Filter for column K to identify isolates included in comparative genomcis using EDGAR.																				WGSA 956 round
1	Strain	GenBank or SRA Accession No.	Country	Host	host	name	Alt_name	Name edit	wgsa 956 round	Comparative genomics	Reference strain	area simplified	Area	sorting1	sorting 2	Count non double	xx	doubles	doubles removed	NAME	Name Edit	DATE	ENA STUDY	ENA RUN	ALTERNATIVE NAME	COUNTRY	HOSPITAL	GEO ACCURACY	HOST	MLST	MRSA (1=yes, 0=no)
2	403.02	ERS034645	UK	Human	human	403.02	RH10000214	403.02	yes	no		global	Europe	Europe_UK_403.02	global_403.02_UK	1	ok	0		403.02	403.02	28th March 2002	ERP000150	ERS034645	RH10000214	UK		4	human	22	1
3	1018.07	ERS034643	UK	Human	human	1018.07	RH10000212	1018.07	yes	no		global	Europe	Europe_UK_1018.07	global_1018.07_UK	1	ok			1018.07	1018.07	3rd October 2007	ERP000150	ERS034643	RH10000212	UK		4	human	22	1
4	71193	NC_017673	USA	Human	human	71193			yes	yes		global	North America	North America_USA_71193	global_71193_USA	1	fehler	0		NC_017673_71193	71193									n/a	n/a
5	002_00	ERS016566	Singapore	Human	human	002_00	DB040859/00	002_00	yes	no		global	Asia	Asia_Singapore_002_00	global_002_00_Singapore	1	ok	0		002_00	002_00	22nd August 2000	ERP000356	ERS016566	DB040859/00	Singapore	Hospital 1	1	human	239	1
6	002_07	ERS016471	Singapore	Human	human	002_07	DM000206/07	002_07	yes	no		global	Asia	Asia_Singapore_002_07	global_002_07_Singapore	1	ok	0		002_07	002_07	4th January 2007	ERP000356	ERS016471	DM000206/07	Singapore	Hospital 1	1	human	22	1
7	004_10	ERS016507	Singapore	Human	human	004_10	DB054202/10	004_10	yes	no		global	Asia	Asia_Singapore_004_10	global_004_10_Singapore	1	ok	0		004_10	004_10	3rd September 2010	ERP000356	ERS016507	DB054202/10	Singapore	Hospital 1	1	human	22	1
8	006_06	ERS016466	Singapore	Human	human	006_06	DM000703/06	006_06	yes	no		global	Asia	Asia_Singapore_006_06	global_006_06_Singapore	1	ok	0		006_06	006_06	12th January 2006	ERP000356	ERS016466	DM000703/06	Singapore	Hospital 1	1	human	22	1
9	007_10	ERS016599	Singapore	Human	human	007_10	DB056486/10	007_10	yes	no		global	Asia	Asia_Singapore_007_10	global_007_10_Singapore	1	ok	0		007_10	007_10	14th September 2010	ERP000356	ERS016599	DB056486/10	Singapore	Hospital 1	1	human	239	1
10	009_09	ERS016494	Singapore	Human	human	009_09	De000691/09	009_09	yes	no		global	Asia	Asia_Singapore_009_09	global_009_09_Singapore	1	ok	0		009_09	009_09	17th February 2009	ERP000356	ERS016494	De000691/09	Singapore	Hospital 1	1	human	22	1
11	009_10	ERS016606	Singapore	Human	human	009_10	DM017526/10	009_10	yes	no		global	Asia	Asia_Singapore_009_10	global_009_10_Singapore	1	ok	0		009_10	009_10	9th September 2010	ERP000356	ERS016606	DM017526/10	Singapore	Hospital 1	1	human	239	1
12	011_09	ERS016496	Singapore	Human	human	011_09	De000694/09	011_09	yes	no		global	Asia	Asia_Singapore_011_09	global_011_09_Singapore	1	ok	0		011_09	011_09	17th February 2009	ERP000356	ERS016496	De000694/09	Singapore	Hospital 1	1	human	22	1
13	018_09	ERS016497	Singapore	Human	human	018_09	DB011789/09	018_09	yes	no		global	Asia	Asia_Singapore_018_09	global_018_09_Singapore	1	ok	0		018_09	018_09	24th February 2009	ERP000356	ERS016497	DB011789/09	Singapore	Hospital 1	1	human	22	1
14	023_01	ERS016574	Singapore	Human	human	023_01	DB014329/01	023_01	yes	no		global	Asia	Asia_Singapore_023_01	global_023_01_Singapore	1	ok	0		023_01	023_01	21st March 2001	ERP000356	ERS016574	DB014329/01	Singapore	Hospital 1	1	human	239	1
15	024_04	ERS016477	Singapore	Human	human	024_04	DM002623/04	024_04	yes	no		global	Asia	Asia_Singapore_024_04	global_024_04_Singapore	1	ok	0		024_04	024_04	16th February 2005	ERP000356	ERS016477	DM002623/04	Singapore	Hospital 1	1	human	22	1
16	027_08	ERS016488	Singapore	Human	human	027_08	DR006889/08	027_08	yes	no		global	Asia	Asia_Singapore_027_08	global_027_08_Singapore	1	ok	0		027_08	027_08	9th April 2008	ERP000356	ERS016488	DR006889/08	Singapore	Hospital 1	1	human	22	1
17	028_01	ERS016581	Singapore	Human	human	028_01	DM07777/01	028_01	yes	no		global	Asia	Asia_Singapore_028_01	global_028_01_Singapore	1	ok	0		028_01	028_01	1st May 2001	ERP000356	ERS016581	DM07777/01	Singapore	Hospital 1	1	human	239	1
18	028_04	ERS016487	Singapore	Human	human	028_04	DB007908/04	028_04	yes	no		global	Asia	Asia_Singapore_028_04	global_028_04_Singapore	1	ok	0		028_04	028_04	16th February 2004	ERP000356	ERS016487	DB007908/04	Singapore	Hospital 1	1	human	22	1
19	03_2372_Z	SRS351172	UK	Human	human	03_2372_Z	03_2372_Z	03_2372_Z	yes	no		global	Europe	Europe_UK_03_2372_Z	global_03_2372_Z_UK	1	ok	0		03_2372_Z	03_2372_Z	22nd February 2003	SRP014206	SRS351172	03_2372_Z	UK		4	human	22	1
20	030_01	ERS016582	Singapore	Human	human	030_01	DM008754/01	030_01	yes	no		global	Asia	Asia_Singapore_030_01	global_030_01_Singapore	1	ok	0		030_01	030_01	17th May 2001	ERP000356	ERS016582	DM008754/01	Singapore	Hospital 1	1	human	239	1
21	03-00220	ERS002272	Germany	Human	human	03-00220	VA 448/03	03-00220	yes	no		global	Europe	Europe_Germany_03-00220	global_03-00220_Germany	1	ok	0		03-00220	03-00220	21st January 2003	ERP000150	ERS002272	VA 448/03	Germany		4	human	22	0
22	03-01478	ERS002270	Germany	Human	human	03-01478	237502	03-01478	yes	no		global	Europe	Europe_Germany_03-01478	global_03-01478_Germany	1	ok	0		03-01478	03-01478	10th July 2003	ERP000150	ERS002270	237502	Germany		4	human	22	1
23	040_08	ERS016484	Singapore	Human	human	040_08	DR007022/08	040_08	yes	no		global	Asia	Asia_Singapore_040_08	global_040_08_Singapore	1	ok	0		040_08	040_08	10th April 2008	ERP000356	ERS016484	DR007022/08	Singapore	Hospital 1	1	human	22	1
24	04-02314-1	ERS002267	UK	Human	human	04-02314-1	03.8951.G	04-02314-1	yes	no		global	Europe	Europe_UK_04-02314-1	global_04-02314-1_UK	1	ok	0		04-02314-1	04-02314-1	2004	ERP000150	ERS002267	03.8951.G	UK		4	human	22	1
25	04-02315-1	ERS002266	UK	Human	human	04-02315-1	02.1071.K	04-02315-1	yes	no		global	Europe	Europe_UK_04-02315-1	global_04-02315-1_UK	1	ok	0		04-02315-1	04-02315-1	2004	ERP000150	ERS002266	02.1071.K	UK		4	human	22	1
26	04-02981	NC_017340	Germany	Human	human	04-02981			yes	yes		global	Europe	Europe_Germany_04-02981	global_04-02981_Germany	1	ok	0		NC_017340_04-02981	04-02981									n/a	n/a
27	042_04	ERS016500	Singapore	Human	human	042_04	DM003671/04	042_04	yes	no		global	Asia	Asia_Singapore_042_04	global_042_04_Singapore	1	ok	0		042_04	042_04	4th March 2004	ERP000356	ERS016500	DM003671/04	Singapore	Hospital 1	1	human	22	1
28	05_1321_H	SRS351173	UK	Human	human	05_1321_H	05_1321_H	05_1321_H	yes	no		global	Europe	Europe_UK_05_1321_H	global_05_1321_H_UK	1	ok	0		05_1321_H	05_1321_H	6th January 2005	SRP014206	SRS351173	05_1321_H	UK		4	human	22	1
29	05-01089	ERS002252	Germany	Human	human	05-01089	B02-002537/GH	05-01089	yes	no		global	Europe	Europe_Germany_05-01089	global_05-01089_Germany	1	ok	0		05-01089	05-01089	11th January 2002	ERP000150	ERS002252	B02-002537/GH	Germany		4	human	22	1
30	056_05	ERS016610	Singapore	Human	human	056_05	DM007412/05	056_05	yes	no		global	Asia	Asia_Singapore_056_05	global_056_05_Singapore	1	ok	0		056_05	056_05	8th May 2005	ERP000356	ERS016610	DM007412/05	Singapore	Hospital 1	1	human	239	1
31	06-01203	ERS002260	Germany	Human	human	06-01203	99-621B 32	06-01203	yes	no		global	Europe	Europe_Germany_06-01203	global_06-01203_Germany	1	ok	0		06-01203	06-01203	22nd May 2006	ERP000150	ERS002260	99-621B 32	Germany		4	human	22	1
32	06-01396	ERS002258	Germany	Human	human	06-01396	2451771	06-01396	yes	no		global	Europe	Europe_Germany_06-01396	global_06-01396_Germany	1	ok	0		06-01396	06-01396	21st June 2006	ERP000150	ERS002258	2451771	Germany		4	human	22	0
33	06-01583	ERS002256	Germany	Human	human	06-01583	99629B-8465	06-01583	yes	no		global	Europe	Europe_Germany_06-01583	global_06-01583_Germany	1	ok	0		06-01583	06-01583	20th July 2006	ERP000150	ERS002256	99629B-8465	Germany		4	human	22	1
34	06-01900	ERS002253	Germany	Human	human	06-01900	88 636B 377-1	06-01900	yes	no		global	Europe	Europe_Germany_06-01900	global_06-01900_Germany	1	ok	0		06-01900	06-01900	5th September 2006	ERP000150	ERS002253	88 636B 377-1	Germany		4	human	22	1
35	06-02400	ERS002250	Germany	Human	human	06-02400	-	06-02400	yes	no		global	Europe	Europe_Germany_06-02400	global_06-02400_Germany	1	ok	0		06-02400	06-02400	18th October 2006	ERP000150	ERS002250	-	Germany		4	human	22	1
36	067_02	ERS016613	Singapore	Human	human	067_02	DM020544/02	067_02	yes	no		global	Asia	Asia_Singapore_067_02	global_067_02_Singapore	1	ok	0		067_02	067_02	21st November 2002	ERP000356	ERS016613	DM020544/02	Singapore	Hospital 1	1	human	239	1
37	07-01744	NZ_CTUJ00000000	Nigeria	Human	human	07_01744_Nigeria_ST22		07-01744	yes	no		Africa	Africa	Africa_Nigeria_07-01744	Africa_07-01744_Nigeria	1	fehler	0		07_01744_Nigeria_ST22	07_01744					Nigeria				n/a	n/a
38	07-01932	NZ_CTUS01000000	Sudan	Human	human	07_01932_Sudan_ST22		07-01932	yes	yes		Africa	Africa	Africa_Sudan_07-01932	Africa_07-01932_Sudan	1	fehler	0		07_01932_Sudan_ST22	07_01932					Sudan				n/a	n/a
39	07_1361_K	SRS351174	UK	Human	human	07_1361_K	07_1361_K	07_1361_K	yes	no		global	Europe	Europe_UK_07_1361_K	global_07_1361_K_UK	1	ok	0		07_1361_K	07_1361_K	8th December 2006	SRP014206	SRS351174	07_1361_K	UK		4	human	22	1
40	07_3904_H	SRS351177	UK	Human	human	07_3904_H	07_3904_H	07_3904_H	yes	no		global	Europe	Europe_UK_07_3904_H	global_07_3904_H_UK	1	ok	0		07_3904_H	07_3904_H	19th April 2007	SRP014206	SRS351177	07_3904_H	UK		4	human	22	1
41	07_7290_F	SRS351521	UK	Human	human	07_7290_F	07_7290_F	07_7290_F	yes	no		global	Europe	Europe_UK_07_7290_F	global_07_7290_F_UK	1	ok	0		07_7290_F	07_7290_F	29th August 2007	SRP014206	SRS351521	07_7290_F	UK		4	human	22	1
42	070_03	ERS016616	Singapore	Human	human	070_03	DR001455/03	070_03	yes	no		global	Asia	Asia_Singapore_070_03	global_070_03_Singapore	1	ok	0		070_03	070_03	18th January 2003	ERP000356	ERS016616	DR001455/03	Singapore	Hospital 1	1	human	239	1
43	07-00058	ERS002248	Germany	Human	human	07-00058	31384	07-00058	yes	no		global	Europe	Europe_Germany_07-00058	global_07-00058_Germany	1	ok	0		07-00058	07-00058	18th December 2006	ERP000150	ERS002248	31384	Germany		4	human	22	1
44	07-00060	ERS002246	Germany	Human	human	07-00060	31383	07-00060	yes	no		global	Europe	Europe_Germany_07-00060	global_07-00060_Germany	1	ok	0		07-00060	07-00060	18th December 2006	ERP000150	ERS002246	31383	Germany		4	human	22	1
45	07-00062	ERS002244	Germany	Human	human	07-00062	14108	07-00062	yes	no		global	Europe	Europe_Germany_07-00062	global_07-00062_Germany	1	ok	0		07-00062	07-00062	16th December 2006	ERP000150	ERS002244	14108	Germany		4	human	22	1
46	07-00655	ERS002239	Germany	Human	human	07-00655	88 708B 307	07-00655	yes	no		global	Europe	Europe_Germany_07-00655	global_07-00655_Germany	1	ok	0		07-00655	07-00655	19th February 2007	ERP000150	ERS002239	88 708B 307	Germany		4	human	22	1
47	07-01497	ERS002237	Germany	Human	human	07-01497	2451456	07-01497	yes	no		global	Europe	Europe_Germany_07-01497	global_07-01497_Germany	1	ok	0		07-01497	07-01497	23rd May 2007	ERP000150	ERS002237	2451456	Germany		4	human	22	1
48	07-02088	ERS002234	Germany	Human	human	07-02088	GB HC11 0425	07-02088	yes	no		global	Europe	Europe_Germany_07-02088	global_07-02088_Germany	1	ok	0		07-02088	07-02088	11th July 2007	ERP000150	ERS002234	GB HC11 0425	Germany		4	human	22	1
49	07-02159	ERS002233	Germany	Human	human	07-02159	2007-06744	07-02159	yes	no		global	Europe	Europe_Germany_07-02159	global_07-02159_Germany	1	ok	0		07-02159	07-02159	21st July 2007	ERP000150	ERS002233	2007-06744	Germany		4	human	22	1
50	07-02901	ERS002228	Germany	Human	human	07-02901	AB 7425-343	07-02901	yes	no		global	Europe	Europe_Germany_07-02901	global_07-02901_Germany	1	ok	0		07-02901	07-02901	19th October 2007	ERP000150	ERS002228	AB 7425-343	Germany		4	human	22	1
51	07-02989	ERS002225	Australia	Human	human	07-02989	PAH 32	07-02989	yes	no		global	Oceania	Oceania_Australia_07-02989	global_07-02989_Australia	1	ok	0		07-02989	07-02989	21st July 2006	ERP000150	ERS002225	PAH 32	Australia		4	human	22	1
52	07-02994	ERS002220	Australia	Human	human	07-02994	WH 30	07-02994	yes	no		global	Oceania	Oceania_Australia_07-02994	global_07-02994_Australia	1	ok	0		07-02994	07-02994	20th July 2006	ERP000150	ERS002220	WH 30	Australia		4	human	22	1
53	07-02996	ERS002217	Australia	Human	human	07-02996	MMC 27	07-02996	yes	no		global	Oceania	Oceania_Australia_07-02996	global_07-02996_Australia	1	ok	0		07-02996	07-02996	12th July 2006	ERP000150	ERS002217	MMC 27	Australia		4	human	22	1
54	07-03135	ERS002207	Germany	Human	human	07-03135	7H11 7003	07-03135	yes	no		global	Europe	Europe_Germany_07-03135	global_07-03135_Germany	1	ok	0		07-03135	07-03135	8th October 2007	ERP000150	ERS002207	7H11 7003	Germany		4	human	22	0
55	07-03340	ERS002213	Czech Republic	Human	human	07-03340	151	07-03340	yes	no		global	Europe	Europe_Czech Republic_07-03340	global_07-03340_Czech Republic	1	ok	0		07-03340	07-03340	14th December 2006	ERP000150	ERS002213	151	Czech Republic		4	human	22	1
56	07-03345	ERS002210	Czech Republic	Human	human	07-03345	4667	07-03345	yes	no		global	Europe	Europe_Czech Republic_07-03345	global_07-03345_Czech Republic	1	ok	0		07-03345	07-03345	19th September 2005	ERP000150	ERS002210	4667	Czech Republic		4	human	22	1
57	07-03346	ERS002209	Czech Republic	Human	human	07-03346	5271	07-03346	yes	no		global	Europe	Europe_Czech Republic_07-03346	global_07-03346_Czech Republic	1	ok	0		07-03346	07-03346	9th October 2005	ERP000150	ERS002209	5271	Czech Republic		4	human	22	1
58	07-03348-1	ERS002206	Denmark	Human	human	07-03348-1	DK 42587	07-03348-1	yes	no		global	Europe	Europe_Denmark_07-03348-1	global_07-03348-1_Denmark	1	ok	0		07-03348-1	07-03348-1	1st September 2004	ERP000150	ERS002206	DK 42587	Denmark		4	human	22	1
59	07-03349	ERS002205	Denmark	Human	human	07-03349	DK 44512	07-03349	yes	no		global	Europe	Europe_Denmark_07-03349	global_07-03349_Denmark	1	ok	0		07-03349	07-03349	17th February 2005	ERP000150	ERS002205	DK 44512	Denmark		4	human	22	1
60	07-03350	ERS002196	Denmark	Human	human	07-03350	DK 45002	07-03350	yes	no		global	Europe	Europe_Denmark_07-03350	global_07-03350_Denmark	1	ok	0		07-03350	07-03350	8th April 2005	ERP000150	ERS002196	DK 45002	Denmark		4	human	22	1
61	07-03351	ERS002204	Denmark	Human	human	07-03351	DK 45135	07-03351	yes	no		global	Europe	Europe_Denmark_07-03351	global_07-03351_Denmark	1	ok	0		07-03351	07-03351	16th April 2005	ERP000150	ERS002204	DK 45135	Denmark		4	human	22	1
62	07-03353	ERS002202	Denmark	Human	human	07-03353	DK 50110	07-03353	yes	no		global	Europe	Europe_Denmark_07-03353	global_07-03353_Denmark	1	ok	0		07-03353	07-03353	12th January 2006	ERP000150	ERS002202	DK 50110	Denmark		4	human	22	1
63	07-03354-2	NZ_CTSA01000000	Denmark	Human	human	07-03354-2			yes	no		global	Europe	Europe_Denmark_07-03354-2	global_07-03354-2_Denmark	1	ok	0		07-03354-2	07-03354-2									n/a	n/a
64	071_03	ERS016617	Singapore	Human	human	071_03	DM001208/03	071_03	yes	no		global	Asia	Asia_Singapore_071_03	global_071_03_Singapore	1	ok	0		071_03	071_03	20th January 2003	ERP000356	ERS016617	DM001208/03	Singapore	Hospital 1	1	human	239	1
65	078_05	ERS016618	Singapore	Human	human	078_05	DB022127/05	078_05	yes	no		global	Asia	Asia_Singapore_078_05	global_078_05_Singapore	1	ok	0		078_05	078_05	9th May 2005	ERP000356	ERS016618	DB022127/05	Singapore	Hospital 1	1	human	239	1
66	08_3163_B	SRS351525	UK	Human	human	08_3163_B	08_3163_B	08_3163_B	yes	no		global	Europe	Europe_UK_08_3163_B	global_08_3163_B_UK	1	ok	0		08_3163_B	08_3163_B	24th March 2008	SRP014206	SRS351525	08_3163_B	UK		4	human	22	1
67	08_5828_K	SRS351526	UK	Human	human	08_5828_K	08_5828_K	08_5828_K	yes	no		global	Europe	Europe_UK_08_5828_K	global_08_5828_K_UK	1	ok	0		08_5828_K	08_5828_K	29th July 2008	SRP014206	SRS351526	08_5828_K	UK		4	human	22	1
68	08-00602	ERS002198	Germany	Human	human	08-00602	B3-123	08-00602	yes	no		global	Europe	Europe_Germany_08-00602	global_08-00602_Germany	1	ok	0		08-00602	08-00602	28th February 2008	ERP000150	ERS002198	B3-123	Germany		4	human	22	1
69	08-01304	ERS002197	Germany	Human	human	08-01304	AF:913756 VA 4496	08-01304	yes	no		global	Europe	Europe_Germany_08-01304	global_08-01304_Germany	1	ok	0		08-01304	08-01304	27th March 2008	ERP000150	ERS002197	AF:913756 VA 4496	Germany		4	human	22	1
70	08-01482	ERS002193	Portugal	Human	human	08-01482	HSMB7	08-01482	yes	no		global	Europe	Europe_Portugal_08-01482	global_08-01482_Portugal	1	ok	0		08-01482	08-01482	June 2006	ERP000150	ERS002193	HSMB7	Portugal		4	human	22	1
71	08-01485	ERS002190	Portugal	Human	human	08-01485	HUC357	08-01485	yes	no		global	Europe	Europe_Portugal_08-01485	global_08-01485_Portugal	1	ok	0		08-01485	08-01485	June 2006	ERP000150	ERS002190	HUC357	Portugal		4	human	22	1
72	08-01489	ERS002186	Hungary	Human	human	08-01489	HU303	08-01489	yes	no		global	Europe	Europe_Hungary_08-01489	global_08-01489_Hungary	1	ok	0		08-01489	08-01489	2003	ERP000150	ERS002186	HU303	Hungary		4	human	22	1
73	08-01491	ERS002183	Portugal	Human	human	08-01491	IPOP2	08-01491	yes	no		global	Europe	Europe_Portugal_08-01491	global_08-01491_Portugal	1	ok	0		08-01491	08-01491	1997	ERP000150	ERS002183	IPOP2	Portugal		4	human	22	1
74	08-01670	ERS002176	Germany	Human	human	08-01670	045-94062	08-01670	yes	no		global	Europe	Europe_Germany_08-01670	global_08-01670_Germany	1	ok	0		08-01670	08-01670	28th April 2008	ERP000150	ERS002176	045-94062	Germany		4	human	22	1
75	08-01672	ERS002173	Germany	Human	human	08-01672	045-93458	08-01672	yes	no		global	Europe	Europe_Germany_08-01672	global_08-01672_Germany	1	ok	0		08-01672	08-01672	11th April 2008	ERP000150	ERS002173	045-93458	Germany		4	human	22	1
76	082_03	ERS016512	Singapore	Human	human	082_03	DM017019/03	082_03	yes	no		global	Asia	Asia_Singapore_082_03	global_082_03_Singapore	1	ok	0		082_03	082_03	6th November 2003	ERP000356	ERS016512	DM017019/03	Singapore	Hospital 1	1	human	22	1
77	08BA02176	NC_018608	Canada	Human	human	08BA02176			yes	yes		global	North America	North America_Canada_08BA02176	global_08BA02176_Canada	1	ok	0		NC_018608_08BA02176	08BA02176									n/a	n/a
78	09-00678	NZ_CTWA01000000	Namibia	Human	human	09-00678			yes	yes		Africa	Africa	Africa_Namibia_09-00678	Africa_09-00678_Namibia	1	ok	0		09-00678	09-00678	February 2009	ERP000150	ERS002264	109	Namibia		4	human	22	0
79	09-00678	0	0	0	0	Staph_aureus_09-00678	0	09-00678	yes	no		global	n/a	n/a_0_09-00678	global_09-00678_0	1	ok	double	different genome data. Kept	Staph_aureus_09-00678	09-00678									n/a	n/a
80	09-00683	NZ_CTVP01000000	Namibia	Human	human	09-00683			yes	yes		Africa	Africa	Africa_Namibia_09-00683	Africa_09-00683_Namibia	1	ok	0		Staph_aureus_09-00683	09-00683									n/a	n/a
81	09-00683	double, remove	double, remove	double, remove	double, remove	09-00683	187	09-00683	yes	no		global	Africa	Africa_double, remove_09-00683	global_09-00683_double, remove	0	ok	double	minus 1	09-00683	09-00683	February 2009	ERP000150	ERS002263	187	Namibia		4	human	22	0
82	09-00981	ERS002168	New Zealand	Human	human	09-00981	MID/MV7804	09-00981	yes	no		global	Oceania	Oceania_New Zealand_09-00981	global_09-00981_New Zealand	1	ok	0		09-00981	09-00981	1996	ERP000150	ERS002168	MID/MV7804	New Zealand		4	human	22	1
83	09-00983	ERS002166	New Zealand	Human	human	09-00983	MID/MV7767	09-00983	yes	no		global	Oceania	Oceania_New Zealand_09-00983	global_09-00983_New Zealand	1	ok	0		09-00983	09-00983	1996	ERP000150	ERS002166	MID/MV7767	New Zealand		4	human	22	1
84	09-00985	ERS002164	Australia	Human	human	09-00985	98072V	09-00985	yes	no		global	Oceania	Oceania_Australia_09-00985	global_09-00985_Australia	1	ok	0		09-00985	09-00985	1996	ERP000150	ERS002164	98072V	Australia		4	human	22	0
85	09-01243	ERS002161	Singapore	Human	human	09-01243	153/04	09-01243	yes	no		global	Asia	Asia_Singapore_09-01243	global_09-01243_Singapore	1	ok	0		09-01243	09-01243	21st January 2004	ERP000150	ERS002161	153/04	Singapore		4	human	22	1
86	09-01244	ERS002152	Singapore	Human	human	09-01244	133/07	09-01244	yes	no		global	Asia	Asia_Singapore_09-01244	global_09-01244_Singapore	1	ok	0		09-01244	09-01244	19th April 2007	ERP000150	ERS002152	133/07	Singapore		4	human	22	1
87	09-01247	ERS002158	Singapore	Human	human	09-01247	314/07	09-01247	yes	no		global	Asia	Asia_Singapore_09-01247	global_09-01247_Singapore	1	ok	0		09-01247	09-01247	9th October 2007	ERP000150	ERS002158	314/07	Singapore		4	human	22	1
88	092_03	ERS016514	Singapore	Human	human	092_03	DM018348/03	092_03	yes	no		global	Asia	Asia_Singapore_092_03	global_092_03_Singapore	1	ok	0		092_03	092_03	2nd November 2003	ERP000356	ERS016514	DM018348/03	Singapore	Hospital 1	1	human	22	1
89	1_sa	ERR212184	UK	Human	human	1_sa	UK 13136 = A0	1_sa	yes	no		global	Europe	Europe_UK_1_sa	global_1_sa_UK	1	ok	0		1_sa	1_sa	1961	ERP001103	ERR212184	UK 13136 = A0	UK		1	human	250	1
90	10_sa	ERR212193	UK	Human	human	10_sa	AA3	10_sa	yes	no		global	Europe	Europe_UK_10_sa	global_10_sa_UK	1	ok	0		10_sa	10_sa	1961	ERP001103	ERR212193	AA3	UK		1	human	250	1
91	100_06	ERS016556	Singapore	Human	human	100_06	DB10089/06	100_06	yes	no		global	Asia	Asia_Singapore_100_06	global_100_06_Singapore	1	ok	0		100_06	100_06	23rd February 2006	ERP000356	ERS016556	DB10089/06	Singapore	Hospital 1	1	human	239	1
92	102_03	ERS016551	Singapore	Human	human	102_03	DB065502/03	102_03	yes	no		global	Asia	Asia_Singapore_102_03	global_102_03_Singapore	1	ok	0		102_03	102_03	29th December 2003	ERP000356	ERS016551	DB065502/03	Singapore	Hospital 1	1	human	239	1
93	106_07	ERS016571	Singapore	Human	human	106_07	DR005123/07	106_07	yes	no		global	Asia	Asia_Singapore_106_07	global_106_07_Singapore	1	ok	0		106_07	106_07	4th April 2007	ERP000356	ERS016571	DR005123/07	Singapore	Hospital 1	1	human	239	1
94	112_09	ERS016602	Singapore	Human	human	112_09	DB055850/09	112_09	yes	no		global	Asia	Asia_Singapore_112_09	global_112_09_Singapore	1	ok	0		112_09	112_09	12th April 2008	ERP000356	ERS016602	DB055850/09	Singapore	Hospital 1	1	human	22	1
95	11819_97	NC_017351	Denmark	Human	human	11819_97			yes	yes		global	Europe	Europe_Denmark_11819_97	global_11819_97_Denmark	1	ok	0		NC_017351_11819_97	11819_97									n/a	n/a
96	12_sa	ERR212195	UK	Human	human	12_sa	AA5	12_sa	yes	no		global	Europe	Europe_UK_12_sa	global_12_sa_UK	1	ok	0		12_sa	12_sa	1961	ERP001103	ERR212195	AA5	UK		1	human	250	1
97	134_09	ERS016594	Singapore	Human	human	134_09	DB071635/09	134_09	yes	no		global	Asia	Asia_Singapore_134_09	global_134_09_Singapore	1	ok	0		134_09	134_09	24th November 2009	ERP000356	ERS016594	DB071635/09	Singapore	Hospital 1	1	human	239	1
98	135_09	ERS016595	Singapore	Human	human	135_09	DB072476/09	135_09	yes	no		global	Asia	Asia_Singapore_135_09	global_135_09_Singapore	1	ok	0		135_09	135_09	28th November 2009	ERP000356	ERS016595	DB072476/09	Singapore	Hospital 1	1	human	239	1
99	144_S7	CP010943	Nigeria	Human	human	144_S7			yes	yes		Africa	Africa	Africa_Nigeria_144_S7	Africa_144_S7_Nigeria	1	ok	0		CP010943_144_S7	144_S7									n/a	n/a
100	15_sa	ERR212198	UK	Human	human	15_sa	AA8	15_sa	yes	no		global	Europe	Europe_UK_15_sa	global_15_sa_UK	1	ok	0		15_sa	15_sa	1961	ERP001103	ERR212198	AA8	UK		1	human	250	1
101	156_04	ERS016559	Singapore	Human	human	156_04	DM014360/04	156_04	yes	no		global	Asia	Asia_Singapore_156_04	global_156_04_Singapore	1	ok	0		156_04	156_04	3rd August 2004	ERP000356	ERS016559	DM014360/04	Singapore	Hospital 1	1	human	239	1
102	16_sa	ERR212199	UK	Human	human	16_sa	AA9	16_sa	yes	no		global	Europe	Europe_UK_16_sa	global_16_sa_UK	1	ok	0		16_sa	16_sa	1961	ERP001103	ERR212199	AA9	UK		1	human	250	1
103	17_sa	ERR212200	UK	Human	human	17_sa	UK ST63/485 = B0-2	17_sa	yes	no		global	Europe	Europe_UK_17_sa	global_17_sa_UK	1	ok	0		17_sa	17_sa	1963	ERP001103	ERR212200	UK ST63/485 = B0-2	UK		1	human	250	1
104	176_08	ERS016587	Singapore	Human	human	176_08	DB062935/08	176_08	yes	no		global	Asia	Asia_Singapore_176_08	global_176_08_Singapore	1	ok	0		176_08	176_08	30th September 2008	ERP000356	ERS016587	DB062935/08	Singapore	Hospital 1	1	human	22	1
105	177_08	ERS016586	Singapore	Human	human	177_08	DB064138/08	177_08	yes	no		global	Asia	Asia_Singapore_177_08	global_177_08_Singapore	1	ok	0		177_08	177_08	6th October 2008	ERP000356	ERS016586	DB064138/08	Singapore	Hospital 1	1	human	239	1
106	18_sa	ERR212201	UK	Human	human	18_sa	B4X	18_sa	yes	no		global	Europe	Europe_UK_18_sa	global_18_sa_UK	1	ok	0		18_sa	18_sa	1963	ERP001103	ERR212201	B4X	UK		1	human	250	1
107	19_sa	ERR212202	UK	Human	human	19_sa	B5	19_sa	yes	no		global	Europe	Europe_UK_19_sa	global_19_sa_UK	1	ok	0		19_sa	19_sa	1963	ERP001103	ERR212202	B5	UK		1	human	250	1
108	2_sa	ERR212185	UK	Human	human	2_sa	A1	2_sa	yes	no		global	Europe	Europe_UK_2_sa	global_2_sa_UK	1	ok	0		2_sa	2_sa	1961	ERP001103	ERR212185	A1	UK		1	human	250	1
109	20_sa	ERR212203	UK	Human	human	20_sa	B8	20_sa	yes	no		global	Europe	Europe_UK_20_sa	global_20_sa_UK	1	ok	0		20_sa	20_sa	1963	ERP001103	ERR212203	B8	UK		1	human	250	1
110	202_04	ERS016568	Singapore	Human	human	202_04			yes	no		global	Asia	Asia_Singapore_202_04	global_202_04_Singapore	1	ok	0		202_04	202_04									n/a	n/a
111	21_sa	ERR212204	UK	Human	human	21_sa	B9	21_sa	yes	no		global	Europe	Europe_UK_21_sa	global_21_sa_UK	1	ok	0		21_sa	21_sa	1963	ERP001103	ERR212204	B9	UK		1	human	250	1
112	213_05	ERS016483	Singapore	Human	human	213_05	DM009703/05	213_05	yes	no		global	Asia	Asia_Singapore_213_05	global_213_05_Singapore	1	ok	0		213_05	213_05	17th June 2005	ERP000356	ERS016483	DM009703/05	Singapore	Hospital 1	1	human	22	1
113	22_sa	ERR212205	UK	Human	human	22_sa	B10	22_sa	yes	no		global	Europe	Europe_UK_22_sa	global_22_sa_UK	1	ok	0		22_sa	22_sa	1963	ERP001103	ERR212205	B10	UK		1	human	250	1
114	23_sa	ERR212206	UK	Human	human	23_sa	BB0	23_sa	yes	no		global	Europe	Europe_UK_23_sa	global_23_sa_UK	1	ok	0		23_sa	23_sa	1963	ERP001103	ERR212206	BB0	UK		1	human	250	1
115	24_sa	ERR212207	UK	Human	human	24_sa	BB2	24_sa	yes	no		global	Europe	Europe_UK_24_sa	global_24_sa_UK	1	ok	0		24_sa	24_sa	1963	ERP001103	ERR212207	BB2	UK		1	human	250	1
116	25_sa	ERR212208	UK	Human	human	25_sa	BB3	25_sa	yes	no		global	Europe	Europe_UK_25_sa	global_25_sa_UK	1	ok	0		25_sa	25_sa	1963	ERP001103	ERR212208	BB3	UK		1	human	250	1
117	26_sa	ERR212209	UK	Human	human	26_sa	BB5	26_sa	yes	no		global	Europe	Europe_UK_26_sa	global_26_sa_UK	1	ok	0		26_sa	26_sa	1963	ERP001103	ERR212209	BB5	UK		1	human	250	1
118	27_sa	ERR212210	UK	Human	human	27_sa	BB6	27_sa	yes	no		global	Europe	Europe_UK_27_sa	global_27_sa_UK	1	ok	0		27_sa	27_sa	1963	ERP001103	ERR212210	BB6	UK		1	human	250	1
119	270_04	ERS016486	Singapore	Human	human	270_04	AH270/04	270_04	yes	no		global	Asia	Asia_Singapore_270_04	global_270_04_Singapore	1	ok	0		270_04	270_04	1st January 2004	ERP000356	ERS016486	AH270/04	Singapore	Hospital 1	1	human	22	1
120	29_sa	ERR212212	UK	Human	human	29_sa	BB8	29_sa	yes	no		global	Europe	Europe_UK_29_sa	global_29_sa_UK	1	ok	0		29_sa	29_sa	1963	ERP001103	ERR212212	BB8	UK		1	human	250	1
121	2A8	ERR024958	Czech Republic	unknown	unknown	2A8	0	2A8	yes	no		global	Europe	Europe_Czech Republic_2A8	global_2A8_Czech Republic	1	ok	0		2A8	2A8	2001	ERP000228	ERR024958		Czech Republic		4	unknown	239	1
122	3_sa	ERR212186	UK	Human	human	3_sa	A2	3_sa	yes	no		global	Europe	Europe_UK_3_sa	global_3_sa_UK	1	ok	0		3_sa	3_sa	1961	ERP001103	ERR212186	A2	UK		1	human	250	1
123	30_sa	ERR212213	UK	Human	human	30_sa	BB9	30_sa	yes	no		global	Europe	Europe_UK_30_sa	global_30_sa_UK	1	ok	0		30_sa	30_sa	1963	ERP001103	ERR212213	BB9	UK		1	human	250	1
124	31_sa	ERR212214	UK	Human	human	31_sa	BB10	31_sa	yes	no		global	Europe	Europe_UK_31_sa	global_31_sa_UK	1	ok	0		31_sa	31_sa	1963	ERP001103	ERR212214	BB10	UK		1	human	250	1
125	32_sa	ERR212215	Denmark	Human	human	32_sa	E2125 = C0X	32_sa	yes	no		global	Europe	Europe_Denmark_32_sa	global_32_sa_Denmark	1	ok	0		32_sa	32_sa	1964	ERP001103	ERR212215	E2125 = C0X	Denmark		1	human	247	1
126	33_sa	ERR212216	Denmark	Human	human	33_sa	C1	33_sa	yes	no		global	Europe	Europe_Denmark_33_sa	global_33_sa_Denmark	1	ok	0		33_sa	33_sa	1964	ERP001103	ERR212216	C1	Denmark		1	human	247	1
127	34_sa	ERR212217	Denmark	Human	human	34_sa	C2	34_sa	yes	no		global	Europe	Europe_Denmark_34_sa	global_34_sa_Denmark	1	ok	0		34_sa	34_sa	1964	ERP001103	ERR212217	C2	Denmark		1	human	247	1
128	348_05	ERS016492	Singapore	Human	human	348_05	M050004854/05	348_05	yes	no		global	Asia	Asia_Singapore_348_05	global_348_05_Singapore	1	ok	0		348_05	348_05	27th July 2005	ERP000356	ERS016492	M050004854/05	Singapore	Hospital 3	1	human	22	1
129	35_sa	ERR212218	Denmark	Human	human	35_sa	C4	35_sa	yes	no		global	Europe	Europe_Denmark_35_sa	global_35_sa_Denmark	1	ok	0		35_sa	35_sa	1964	ERP001103	ERR212218	C4	Denmark		1	human	247	1
130	36_sa	ERR212219	Denmark	Human	human	36_sa	C6	36_sa	yes	no		global	Europe	Europe_Denmark_36_sa	global_36_sa_Denmark	1	ok	0		36_sa	36_sa	1964	ERP001103	ERR212219	C6	Denmark		1	human	247	1
131	362_05	ERS016591	Singapore	Human	human	362_05	DB046586/05	362_05	yes	no		global	Asia	Asia_Singapore_362_05	global_362_05_Singapore	1	ok	0		362_05	362_05	14th September 2005	ERP000356	ERS016591	DB046586/05	Singapore	Hospital 1	1	human	239	1
132	37_sa	ERR212220	Denmark	Human	human	37_sa	C8	37_sa	yes	no		global	Europe	Europe_Denmark_37_sa	global_37_sa_Denmark	1	ok	0		37_sa	37_sa	1964	ERP001103	ERR212220	C8	Denmark		1	human	247	1
133	38_sa	ERR212221	Denmark	Human	human	38_sa	CC0X	38_sa	yes	no		global	Europe	Europe_Denmark_38_sa	global_38_sa_Denmark	1	ok	0		38_sa	38_sa	1964	ERP001103	ERR212221	CC0X	Denmark		1	human	247	1
134	39_sa	ERR212222	Denmark	Human	human	39_sa	CC1	39_sa	yes	no		global	Europe	Europe_Denmark_39_sa	global_39_sa_Denmark	1	ok	0		39_sa	39_sa	1964	ERP001103	ERR212222	CC1	Denmark		1	human	247	1
135	3HK	ERR024962	Czech Republic	unknown	unknown	3HK	0	3HK	yes	no		global	Europe	Europe_Czech Republic_3HK	global_3HK_Czech Republic	1	ok	0		3HK	3HK	2000	ERP000228	ERR024962		Czech Republic		4	unknown	239	1
136	4_sa	ERR212187	UK	Human	human	4_sa	A3	4_sa	yes	no		global	Europe	Europe_UK_4_sa	global_4_sa_UK	1	ok	0		4_sa	4_sa	1961	ERP001103	ERR212187	A3	UK		1	human	250	1
137	40_sa	ERR212223	Denmark	Human	human	40_sa	CC2X	40_sa	yes	no		global	Europe	Europe_Denmark_40_sa	global_40_sa_Denmark	1	ok	0		40_sa	40_sa	1964	ERP001103	ERR212223	CC2X	Denmark		1	human	247	1
138	41_sa	ERR212224	Denmark	Human	human	41_sa	CC3	41_sa	yes	no		global	Europe	Europe_Denmark_41_sa	global_41_sa_Denmark	1	ok	0		41_sa	41_sa	1964	ERP001103	ERR212224	CC3	Denmark		1	human	247	1
139	42_sa	ERR212225	Denmark	Human	human	42_sa	CC4	42_sa	yes	no		global	Europe	Europe_Denmark_42_sa	global_42_sa_Denmark	1	ok	0		42_sa	42_sa	1964	ERP001103	ERR212225	CC4	Denmark		1	human	247	1
140	44_sa	ERR212227	Denmark	Human	human	44_sa	CC6	44_sa	yes	no		global	Europe	Europe_Denmark_44_sa	global_44_sa_Denmark	1	ok	0		44_sa	44_sa	1964	ERP001103	ERR212227	CC6	Denmark		1	human	247	1
141	45_sa	ERR212228	Denmark	Human	human	45_sa	E4278 = D0X	45_sa	yes	no		global	Europe	Europe_Denmark_45_sa	global_45_sa_Denmark	1	ok	0		45_sa	45_sa	1967	ERP001103	ERR212228	E4278 = D0X	Denmark		1	human	247	1
142	46_sa	ERR212229	Denmark	Human	human	46_sa	D2	46_sa	yes	no		global	Europe	Europe_Denmark_46_sa	global_46_sa_Denmark	1	ok	0		46_sa	46_sa	1967	ERP001103	ERR212229	D2	Denmark		1	human	247	1
143	47_sa	ERR212230	Denmark	Human	human	47_sa	D3	47_sa	yes	no		global	Europe	Europe_Denmark_47_sa	global_47_sa_Denmark	1	ok	0		47_sa	47_sa	1967	ERP001103	ERR212230	D3	Denmark		1	human	247	1
144	48_sa	ERR212231	Denmark	Human	human	48_sa	D4	48_sa	yes	no		global	Europe	Europe_Denmark_48_sa	global_48_sa_Denmark	1	ok	0		48_sa	48_sa	1967	ERP001103	ERR212231	D4	Denmark		1	human	247	1
145	480_06	ERS016468	Singapore	Human	human	480_06	DB054986/06	480_06	yes	no		global	Asia	Asia_Singapore_480_06	global_480_06_Singapore	1	ok	0		480_06	480_06	6th October 2006	ERP000356	ERS016468	DB054986/06	Singapore	Hospital 1	1	human	22	1
146	49_sa	ERR212232	Denmark	Human	human	49_sa	D6	49_sa	yes	no		global	Europe	Europe_Denmark_49_sa	global_49_sa_Denmark	1	ok	0		49_sa	49_sa	1967	ERP001103	ERR212232	D6	Denmark		1	human	247	1
147	5_sa	ERR212188	UK	Human	human	5_sa	A4	5_sa	yes	no		global	Europe	Europe_UK_5_sa	global_5_sa_UK	1	ok	0		5_sa	5_sa	1961	ERP001103	ERR212188	A4	UK		1	human	250	1
148	50_sa	ERR212233	Denmark	Human	human	50_sa	D8	50_sa	yes	no		global	Europe	Europe_Denmark_50_sa	global_50_sa_Denmark	1	ok	0		50_sa	50_sa	1967	ERP001103	ERR212233	D8	Denmark		1	human	247	1
149	51_sa	ERR212234	Denmark	Human	human	51_sa	DD0	51_sa	yes	no		global	Europe	Europe_Denmark_51_sa	global_51_sa_Denmark	1	ok	0		51_sa	51_sa	1967	ERP001103	ERR212234	DD0	Denmark		1	human	247	1
150	52_sa	ERR212235	Denmark	Human	human	52_sa	DD1	52_sa	yes	no		global	Europe	Europe_Denmark_52_sa	global_52_sa_Denmark	1	ok	0		52_sa	52_sa	1967	ERP001103	ERR212235	DD1	Denmark		1	human	247	1
151	53_sa	ERR212236	Denmark	Human	human	53_sa	DD2	53_sa	yes	no		global	Europe	Europe_Denmark_53_sa	global_53_sa_Denmark	1	ok	0		53_sa	53_sa	1967	ERP001103	ERR212236	DD2	Denmark		1	human	247	1
152	54_sa	ERR212237	Denmark	Human	human	54_sa	DD3	54_sa	yes	no		global	Europe	Europe_Denmark_54_sa	global_54_sa_Denmark	1	ok	0		54_sa	54_sa	1967	ERP001103	ERR212237	DD3	Denmark		1	human	247	1
153	55_sa	ERR212238	Denmark	Human	human	55_sa	DD5X	55_sa	yes	no		global	Europe	Europe_Denmark_55_sa	global_55_sa_Denmark	1	ok	0		55_sa	55_sa	1967	ERP001103	ERR212238	DD5X	Denmark		1	human	247	1
154	56_sa	ERR212239	Denmark	Human	human	56_sa	DD6	56_sa	yes	no		global	Europe	Europe_Denmark_56_sa	global_56_sa_Denmark	1	ok	0		56_sa	56_sa	1967	ERP001103	ERR212239	DD6	Denmark		1	human	247	1
155	57_sa	ERR212240	Denmark	Human	human	57_sa	DD7	57_sa	yes	no		global	Europe	Europe_Denmark_57_sa	global_57_sa_Denmark	1	ok	0		57_sa	57_sa	1967	ERP001103	ERR212240	DD7	Denmark		1	human	247	1
156	58_sa	ERR212241	Denmark	Human	human	58_sa	DD8	58_sa	yes	no		global	Europe	Europe_Denmark_58_sa	global_58_sa_Denmark	1	ok	0		58_sa	58_sa	1967	ERP001103	ERR212241	DD8	Denmark		1	human	247	1
157	59_sa	ERR212242	Denmark	Human	human	59_sa	DD9	59_sa	yes	no		global	Europe	Europe_Denmark_59_sa	global_59_sa_Denmark	1	ok	0		59_sa	59_sa	1967	ERP001103	ERR212242	DD9	Denmark		1	human	247	1
158	6_sa	ERR212189	UK	Human	human	6_sa	A5	6_sa	yes	no		global	Europe	Europe_UK_6_sa	global_6_sa_UK	1	ok	0		6_sa	6_sa	1961	ERP001103	ERR212189	A5	UK		1	human	250	1
159	7_sa	ERR212190	UK	Human	human	7_sa	AA0	7_sa	yes	no		global	Europe	Europe_UK_7_sa	global_7_sa_UK	1	ok	0		7_sa	7_sa	1961	ERP001103	ERR212190	AA0	UK		1	human	250	1
160	71A_S11	CP010940	South Africa	Human	human	71A_S11			yes	yes		Africa	Africa	Africa_South Africa_71A_S11	Africa_71A_S11_South Africa	1	ok	0		CP010940_71A_S11	71A_S11									n/a	n/a
161	79_S10	CP010944	Nigeria	Human	human	79_S10			yes	yes		Africa	Africa	Africa_Nigeria_79_S10	Africa_79_S10_Nigeria	1	ok	0		CP010944_79_S10	79_S10									n/a	n/a
162	8_sa	ERR212191	UK	Human	human	8_sa	AA1	8_sa	yes	no		global	Europe	Europe_UK_8_sa	global_8_sa_UK	1	ok	0		8_sa	8_sa	1961	ERP001103	ERR212191	AA1	UK		1	human	250	1
163	9_sa	ERR212192	UK	Human	human	9_sa	AA2X	9_sa	yes	no		global	Europe	Europe_UK_9_sa	global_9_sa_UK	1	ok	0		9_sa	9_sa	1961	ERP001103	ERR212192	AA2X	UK		1	human	250	1
164	91-10759	ERS034650	UK	Human	human	91-10759	91/10759	91-10759	yes	no		global	Europe	Europe_UK_91-10759	global_91-10759_UK	1	ok	0		91-10759	91-10759	1991	ERP000150	ERS034650	91/10759	UK		4	human	22	1
165	91-10977	ERS034657	UK	Human	human	91-10977	91/10977	91-10977	yes	no		global	Europe	Europe_UK_91-10977	global_91-10977_UK	1	ok	0		91-10977	91-10977	1991	ERP000150	ERS034657	91/10977	UK		4	human	22	1
166	91-5368	ERS034655	UK	Human	human	91-5368	91/5368	91-5368	yes	no		global	Europe	Europe_UK_91-5368	global_91-5368_UK	1	ok	0		91-5368	91-5368	1991	ERP000150	ERS034655	91/5368	UK		4	human	22	1
167	93b_S9	CP010952	South Africa	Human	human	93b_S9			yes	yes		Africa	Africa	Africa_South Africa_93b_S9	Africa_93b_S9_South Africa	1	ok	0		CP010952_93b_S9	93b_S9									n/a	n/a
168	96-01678_H	ERS002154	Germany	Human	human	96-01678_H	09-03577	96-01678_H	yes	no		global	Europe	Europe_Germany_96-01678_H	global_96-01678_H_Germany	1	ok	0		96-01678_H	96-01678_H	October 1996	ERP000150	ERS002154	09-03577	Germany		4	human	22	1
169	98_2921_X	SRS351527	UK	Human	human	98_2921_X	98_2921_X	98_2921_X	yes	no		global	Europe	Europe_UK_98_2921_X	global_98_2921_X_UK	1	ok	0		98_2921_X	98_2921_X	10th May 1998	SRP014206	SRS351527	98_2921_X	UK		4	human	22	1
170	98-10618	ERS002153	UK	Human	human	98-10618	09-03575	98-10618	yes	no		global	Europe	Europe_UK_98-10618	global_98-10618_UK	1	ok	0		98-10618	98-10618	1998	ERP000150	ERS002153	09-03575	UK		4	human	22	1
171	98-24344	ERS002151	UK	Human	human	98-24344	09-03574	98-24344	yes	no		global	Europe	Europe_UK_98-24344	global_98-24344_UK	1	ok	0		98-24344	98-24344	1998	ERP000150	ERS002151	09-03574	UK		4	human	22	1
172	A09973-_97	ERS034616	Sweden	Human	human	A09973-_97	RH10000155	A09973-_97	yes	no		global	Europe	Europe_Sweden_A09973-_97	global_A09973-_97_Sweden	1	ok	0		A09973-_97	A09973-_97	1997	ERP000150	ERS034616	RH10000155	Sweden		1	human	22	1
173	AGT1	ERR024963	Argentina	0	0	AGT1	0	AGT1	yes	no		global	South America	South America_Argentina_AGT1	global_AGT1_Argentina	1	ok	0		AGT1	AGT1	1997	ERP000228	ERR024963		Argentina		4		n/a	1
174	AGT120	ERR024964	Argentina	0	0	AGT120	0	AGT120	yes	no		global	South America	South America_Argentina_AGT120	global_AGT120_Argentina	1	ok	0		AGT120	AGT120	1998	ERP000228	ERR024964		Argentina		4		n/a	1
175	AGT9	ERR024967	Argentina	0	0	AGT9	0	AGT9	yes	no		global	South America	South America_Argentina_AGT9	global_AGT9_Argentina	1	ok	0		AGT9	AGT9	1997	ERP000228	ERR024967		Argentina		4		n/a	1
176	ANS46	ERR024968	Australia	0	0	ANS46	0	ANS46	yes	no		global	Oceania	Oceania_Australia_ANS46	global_ANS46_Australia	1	ok	0		ANS46	ANS46	1982	ERP000228	ERR024968		Australia		4		239	1
177	AR_0650_784	ERS034610	Ireland	Human	human	AR_0650_784	RH10000148	AR_0650_784	yes	no		global	Europe	Europe_Ireland_AR_0650_784	global_AR_0650_784_Ireland	1	ok	0		AR_0650_784	AR_0650_784	1993	ERP000150	ERS034610	RH10000148	Ireland		4	human	22	1
178	ARI1	ERS034617	UK	Human	human	ARI1	RH10000166	ARI1	yes	no		global	Europe	Europe_UK_ARI1	global_ARI1_UK	1	ok	0		ARI1	ARI1	1st May 2007	ERP000150	ERS034617	RH10000166	UK		4	human	22	1
179	ARI31	ERS034625	UK	Human	human	ARI31	RH10000174	ARI31	yes	no		global	Europe	Europe_UK_ARI31	global_ARI31_UK	1	ok	0		ARI31	ARI31	4th July 2007	ERP000150	ERS034625	RH10000174	UK		4	human	22	1
180	BB155	NZ_LN854556	Mali	Human	human	BB155_Mali_ST152	ERS742103	ERS742103	yes	yes		Africa	Africa	Africa_Mali_BB155	Africa_BB155_Mali	1	ok	0		NZ_LN854556_BB155	BB155									n/a	n/a
181	BRA2	ERR024972	Brazil	0	0	BRA2	0	BRA2	yes	no		global	South America	South America_Brazil_BRA2	global_BRA2_Brazil	1	ok	0		BRA2	BRA2	1997	ERP000228	ERR024972		Brazil		4		n/a	1
182	BRA36	ERR024973	Brazil	0	0	BRA36	0	BRA36	yes	no		global	South America	South America_Brazil_BRA36	global_BRA36_Brazil	1	ok	0		BRA36	BRA36	1997	ERP000228	ERR024973		Brazil		4		n/a	1
183	BSAR111_2	NZ_CSBB01000000	Denmark	animal	sheep	BSAR111_2			yes	yes		global	Europe	Europe_Denmark_BSAR111_2	global_BSAR111_2_Denmark	1	ok	0		Staph_aureus_strain_BSAR111_2_sheep_nasal_DEN	BSAR111_2									n/a	n/a
184	BSAR112	NZ_CSBE01000000	Denmark	animal	sheep	BSAR112			yes	yes		global	Europe	Europe_Denmark_BSAR112	global_BSAR112_Denmark	1	ok	0		Staph_aureus_strain_BSAR112_sheep_nasal_DEN	BSAR112									n/a	n/a
185	BSAR113_2	NZ_CSBF01000000	Denmark	animal	sheep	BSAR113_2			yes	yes		global	Europe	Europe_Denmark_BSAR113_2	global_BSAR113_2_Denmark	1	ok	0		Staph_aureus_strain_BSAR113_2_sheep_nasal_DEN	BSAR113_2									n/a	n/a
186	BSAR126_2	ERR144788	Denmark	Human	human	Patient_B_BSAR126_2	Patient_B	Patient_B	yes	no		global	Europe	Europe_Denmark_BSAR126_2	global_BSAR126_2_Denmark	1	ok	0		Patient_B_BSAR126_2	BSAR126_2									n/a	n/a
187	BSAR136_2	NZ_CSBJ01000000	Denmark	Human	human	BSAR136_2			yes	yes		global	Europe	Europe_Denmark_BSAR136_2	global_BSAR136_2_Denmark	1	ok	0		Staph_aureus_strain_BSAR136_2_human_wound_DEN	BSAR136_2									n/a	n/a
188	BSAR141_2	NZ_CSBD01000000	Denmark	animal	cow	BSAR141_2			yes	yes		global	Europe	Europe_Denmark_BSAR141_2	global_BSAR141_2_Denmark	1	ok	0		Staph_aureus_strain_BSAR141_2_cow_nasal_DEN_v4	BSAR141_2									n/a	n/a
189	BSAR57	NZ_CSAX01000000	Denmark	Human	human	BSAR57			yes	yes		global	Europe	Europe_Denmark_BSAR57	global_BSAR57_Denmark	1	ok	0		Staph_aureus_strain_BSAR57_human_blood_DEN	BSAR57									n/a	n/a
190	BSAR58	NZ_CHEJ01000000	Denmark	Human	human	BSAR58			yes	yes		global	Europe	Europe_Denmark_BSAR58	global_BSAR58_Denmark	1	ok	0		Staph_aureus_strain_BSAR58_human_nasal_DEN	BSAR58									n/a	n/a
191	BU_G0201_t8	NZ_LFMG01000000	Ghana	Human	human	BU_G0201_t8			yes	yes		Africa	Africa	Africa_Ghana_BU_G0201_t8	Africa_BU_G0201_t8_Ghana	1	ok	0		Staph_aureus_BU_G0201_t8	BU_G0201_t8									n/a	n/a
192	BU_G0202_t2	NZ_LFMH01000000	Ghana	Human	human	BU_G0202_t2			yes	yes		Africa	Africa	Africa_Ghana_BU_G0202_t2	Africa_BU_G0202_t2_Ghana	1	ok	0		Staph_aureus_BU_G0202_t2	BU_G0202_t2									n/a	n/a
193	BU_G0301_t8	NZ_LFOG01000000	Ghana	Human	human	BU_G0301_t8			yes	yes		Africa	Africa	Africa_Ghana_BU_G0301_t8	Africa_BU_G0301_t8_Ghana	1	ok	0		Staph_aureus_BU_G0301_t8	BU_G0301_t8									n/a	n/a
194	BU_G0701_t5	NZ_LFNI01000000	Ghana	Human	human	BU_G0701_t5			yes	yes		Africa	Africa	Africa_Ghana_BU_G0701_t5	Africa_BU_G0701_t5_Ghana	1	ok	0		Staph_aureus_BU_G0701_t5	BU_G0701_t5									n/a	n/a
195	BU_G0706B_t8	NZ_LFTW01000000	Ghana	Human	human	BU_G0706B_t8			yes	yes		Africa	Africa	Africa_Ghana_BU_G0706B_t8	Africa_BU_G0706B_t8_Ghana	1	ok	0		Staph_aureus_BU_G0706B_t8	BU_G0706B_t8									n/a	n/a
196	BU_G1001_t8	NZ_LGAE01000000	Ghana	Human	human	BU_G1001_t8			yes	yes		Africa	Africa	Africa_Ghana_BU_G1001_t8	Africa_BU_G1001_t8_Ghana	1	ok	0		Staph_aureus_BU_G1001_t8	BU_G1001_t8									n/a	n/a
197	BU_G1074_t4	NZ_LFOH01000000	Ghana	Human	human	BU_G1074_t4			yes	yes		Africa	Africa	Africa_Ghana_BU_G1074_t4	Africa_BU_G1074_t4_Ghana	1	ok	0		Staph_aureus_BU_G1074_t4	BU_G1074_t4									n/a	n/a
198	BU_G1101_t2	NZ_LFTU01000000	Ghana	Human	human	BU_G1101_t2			yes	yes		Africa	Africa	Africa_Ghana_BU_G1101_t2	Africa_BU_G1101_t2_Ghana	1	ok	0		Staph_aureus_BU_G1101_t2	BU_G1101_t2									n/a	n/a
199	BU_G1201_t13	NZ_LFNP01000000	Ghana	Human	human	BU_G1201_t13			yes	yes		Africa	Africa	Africa_Ghana_BU_G1201_t13	Africa_BU_G1201_t13_Ghana	1	ok	0		Staph_aureus_BU_G1201_t13_notannot	BU_G1201_t13									n/a	n/a
200	BU_G1201_t8	NZ_LFNQ01000000	Ghana	Human	human	BU_G1201_t8			yes	yes		Africa	Africa	Africa_Ghana_BU_G1201_t8	Africa_BU_G1201_t8_Ghana	1	ok	0		Staph_aureus_BU_G1201_t8	BU_G1201_t8									n/a	n/a
201	BU_G1905_t3	NZ_LFNJ01000000	Ghana	Human	human	BU_G1905_t3			yes	yes		Africa	Africa	Africa_Ghana_BU_G1905_t3	Africa_BU_G1905_t3_Ghana	1	ok	0		Staph_aureus_BU_G1905_t3	BU_G1905_t3									n/a	n/a
202	BU_G2601A_t9	NZ_LFNR01000000	Ghana	Human	human	BU_G2601A_t9			yes	yes		Africa	Africa	Africa_Ghana_BU_G2601A_t9	Africa_BU_G2601A_t9_Ghana	1	ok	0		Staph_aureus_BU_G2601A_t9	BU_G2601A_t9									n/a	n/a
203	BU_N17W_t2	NZ_LFTV01000000	Ghana	Human	human	BU_N17W_t2			yes	yes		Africa	Africa	Africa_Ghana_BU_N17W_t2	Africa_BU_N17W_t2_Ghana	1	ok	0		Staph_aureus_BU_N17W_t2	BU_N17W_t2									n/a	n/a
204	BU_N17Y_t2	NZ_LFNM01000000	Ghana	Human	human	BU_N17Y_t2			yes	yes		Africa	Africa	Africa_Ghana_BU_N17Y_t2	Africa_BU_N17Y_t2_Ghana	1	ok	0		Staph_aureus_BU_N17Y_t2	BU_N17Y_t2									n/a	n/a
205	BU_N22_t6	NZ_LFNS01000000	Ghana	Human	human	BU_N22_t6			yes	yes		Africa	Africa	Africa_Ghana_BU_N22_t6	Africa_BU_N22_t6_Ghana	1	ok	0		Staph_aureus_BU_N22_t6	BU_N22_t6									n/a	n/a
206	BU_N3_t2	NZ_LFNN01000000	Ghana	Human	human	BU_N3_t2			yes	yes		Africa	Africa	Africa_Ghana_BU_N3_t2	Africa_BU_N3_t2_Ghana	1	ok	0		Staph_aureus_BU_N3_t2	BU_N3_t2									n/a	n/a
207	BU_W12_t13	NZ_LFTT01000000	Ghana	Human	human	BU_W12_t13			yes	yes		Africa	Africa	Africa_Ghana_BU_W12_t13	Africa_BU_W12_t13_Ghana	1	ok	0		Staph_aureus_BU_W12_t13	BU_W12_t13									n/a	n/a
208	BU_W13_t1	NZ_LFNH01000000	Ghana	Human	human	BU_W13_t1			yes	yes		Africa	Africa	Africa_Ghana_BU_W13_t1	Africa_BU_W13_t1_Ghana	1	ok	0		Staph_aureus_BU_W13_t1	BU_W13_t1									n/a	n/a
209	BU_W22_t4	NZ_LFNK01000000	Ghana	Human	human	BU_W22_t4			yes	yes		Africa	Africa	Africa_Ghana_BU_W22_t4	Africa_BU_W22_t4_Ghana	1	ok	0		Staph_aureus_BU_W22_t4	BU_W22_t4									n/a	n/a
210	BU_W6_t1	NZ_LFNO01000000	Ghana	Human	human	BU_W6_t1			yes	yes		Africa	Africa	Africa_Ghana_BU_W6_t1	Africa_BU_W6_t1_Ghana	1	ok	0		Staph_aureus_BU_W6_t1	BU_W6_t1									n/a	n/a
211	BU_W7A_t11	NZ_LFNL01000000	Ghana	Human	human	BU_W7A_t11			yes	yes		Africa	Africa	Africa_Ghana_BU_W7A_t11	Africa_BU_W7A_t11_Ghana	1	ok	0		Staph_aureus_BU_W7A_t11	BU_W7A_t11									n/a	n/a
212	BZ48	ERR024980	Brazil	0	0	BZ48	0	BZ48	yes	no		global	South America	South America_Brazil_BZ48	global_BZ48_Brazil	1	ok	0		BZ48	BZ48	1997	ERP000228	ERR024980		Brazil		4		239	1
213	CGH1_09	ERS016520	Singapore	Human	human	CGH1_09	9021182716/09	CGH1_09	yes	no		global	Asia	Asia_Singapore_CGH1_09	global_CGH1_09_Singapore	1	ok	0		CGH1_09	CGH1_09	11th February 2009	ERP000356	ERS016520	9021182716/09	Singapore	Hospital 3	1	human	22	1
214	CGH1_10	ERS016521	Singapore	Human	human	CGH1_10	0043716978/10	CGH1_10	yes	no		global	Asia	Asia_Singapore_CGH1_10	global_CGH1_10_Singapore	1	ok	0		CGH1_10	CGH1_10	21st April 2010	ERP000356	ERS016521	0043716978/10	Singapore	Hospital 3	1	human	239	1
215	CGH2_06	ERS016523	Singapore	Human	human	CGH2_06	6031847077/06	CGH2_06	yes	no		global	Asia	Asia_Singapore_CGH2_06	global_CGH2_06_Singapore	1	ok	0		CGH2_06	CGH2_06	18th March 2006	ERP000356	ERS016523	6031847077/06	Singapore	Hospital 3	1	human	22	1
216	CGH2_10	ERS016531	Singapore	Human	human	CGH2_10	00537252560/10	CGH2_10	yes	no		global	Asia	Asia_Singapore_CGH2_10	global_CGH2_10_Singapore	1	ok	0		CGH2_10	CGH2_10	2nd July 2010	ERP000356	ERS016531	00537252560/10	Singapore	Hospital 3	1	human	45	1
217	CGH3_07	ERS016528	Singapore	Human	human	CGH3_07	7052891908/07	CGH3_07	yes	no		global	Asia	Asia_Singapore_CGH3_07	global_CGH3_07_Singapore	1	ok	0		CGH3_07	CGH3_07	27th May 2008	ERP000356	ERS016528	7052891908/07	Singapore	Hospital 3	1	human	22	1
218	CGH4_07	ERS016539	Singapore	Human	human	CGH4_07	7080728144/07	CGH4_07	yes	no		global	Asia	Asia_Singapore_CGH4_07	global_CGH4_07_Singapore	1	ok	0		CGH4_07	CGH4_07	7th August 2007	ERP000356	ERS016539	7080728144/07	Singapore	Hospital 3	1	human	22	1
219	CGH5_07	ERS016543	Singapore	Human	human	CGH5_07	7122336481/07	CGH5_07	yes	no		global	Asia	Asia_Singapore_CGH5_07	global_CGH5_07_Singapore	1	ok	0		CGH5_07	CGH5_07	23rd December 2007	ERP000356	ERS016543	7122336481/07	Singapore	Hospital 3	1	human	22	1
220	CGH5_08	ERS016544	Singapore	Human	human	CGH5_08			yes	no		global	Asia	Asia_Singapore_CGH5_08	global_CGH5_08_Singapore	1	ok	0		CGH5_08	CGH5_08									n/a	n/a
221	CHI59	ERR024981	China	0	0	CHI59	0	CHI59	yes	no		global	Asia	Asia_China_CHI59	global_CHI59_China	1	ok	0		CHI59	CHI59	1998	ERP000228	ERR024981		China		4		239	1
222	CHI61	ERR024983	China	0	0	CHI61	0	CHI61	yes	no		global	Asia	Asia_China_CHI61	global_CHI61_China	1	ok	0		CHI61	CHI61	1998	ERP000228	ERR024983		China		4		239	1
223	CHL1	ERR024984	Chile	0	0	CHL1	0	CHL1	yes	no		global	South America	South America_Chile_CHL1	global_CHL1_Chile	1	ok	0		CHL1	CHL1	1997	ERP000228	ERR024984		Chile		4		n/a	1
224	CHL151	ERR024985	Chile	0	0	CHL151	0	CHL151	yes	no		global	South America	South America_Chile_CHL151	global_CHL151_Chile	1	ok	0		CHL151	CHL151	1998	ERP000228	ERR024985		Chile		4		n/a	1
225	CN1	NC_022226	Korea	Human	human	CN1			yes	yes	yes	global	Asia	Asia_Korea_CN1	global_CN1_Korea	1	ok	0		CN1	CN1					Korea		1		72	1
226	COL	NC_002951	England	Human	human	COL			yes	yes	yes	global	Europe	Europe_England_COL	global_COL_England	1	ok	0		COL	COL	1960				England		4	human	250	1
227	D71	ERS010979	Germany	0	0	D71	0	D71	yes	no		global	Europe	Europe_Germany_D71	global_D71_Germany	1	ok	0		D71	D71		ERP000609	ERS010979		Germany		1		n/a	n/a
228	D90	ERS010970	Germany	0	0	D90	0	D90	yes	no		global	Europe	Europe_Germany_D90	global_D90_Germany	1	ok	0		D90	D90		ERP000609	ERS010970		Germany		1		n/a	n/a
229	DAR4145	NZ_CP010526	India	Human	human	DAR4145			yes	yes	yes	global	Asia	Asia_India_DAR4145	global_DAR4145_India	1	ok	0		DAR4145	DAR4145	2009				India		4	human	772	1
230	DEN907	ERR024989	Denmark	0	0	DEN907	0	DEN907	yes	no		global	Europe	Europe_Denmark_DEN907	global_DEN907_Denmark	1	ok	0		DEN907	DEN907	2001	ERP000228	ERR024989		Denmark		1		239	1
231	DEU12	ERS010871	Turkey	Human	human	DEU12	0	DEU12	yes	no		global	Asia	Asia_Turkey_DEU12	global_DEU12_Turkey	1	ok	0		DEU12	DEU12	11th June 2009	ERP000228	ERS010871		Turkey		4	human	239	1
232	DEU16	ERS010875	Turkey	Human	human	DEU16	0	DEU16	yes	no		global	Asia	Asia_Turkey_DEU16	global_DEU16_Turkey	1	ok	0		DEU16	DEU16	6th February 2008	ERP000228	ERS010875		Turkey		4	human	239	1
233	Dog_150_N_H	ERR377337	UK	animal	Canine	Dog_150_N_H	0	Dog_150_N_H	yes	no		global	Europe	Europe_UK_Dog_150_N_H	global_Dog_150_N_H_UK	1	ok	0		Dog_150_N_H	Dog_150_N_H	20th June 2013	ERP003396	ERR377337		UK		4	Canine	22	1
234	Dog_150_N_M	ERR377342	UK	animal	Canine	Dog_150_N_M	0	Dog_150_N_M	yes	no		global	Europe	Europe_UK_Dog_150_N_M	global_Dog_150_N_M_UK	1	ok	0		Dog_150_N_M	Dog_150_N_M	20th June 2013	ERP003396	ERR377342		UK		4	Canine	22	1
235	Dog_150_N_P	ERR377345	UK	animal	Canine	Dog_150_N_P	0	Dog_150_N_P	yes	no		global	Europe	Europe_UK_Dog_150_N_P	global_Dog_150_N_P_UK	1	ok	0		Dog_150_N_P	Dog_150_N_P	20th June 2013	ERP003396	ERR377345		UK		4	Canine	22	1
236	Dog_150_S_A	ERR377329	UK	animal	Canine	Dog_150_S_A	0	Dog_150_S_A	yes	no		global	Europe	Europe_UK_Dog_150_S_A	global_Dog_150_S_A_UK	1	ok	0		Dog_150_S_A	Dog_150_S_A	20th June 2013	ERP003396	ERR377329		UK		4	Canine	22	1
237	Dog_150_S_D	ERR377396	UK	animal	Canine	Dog_150_S_D	0	Dog_150_S_D	yes	no		global	Europe	Europe_UK_Dog_150_S_D	global_Dog_150_S_D_UK	1	ok	0		Dog_150_S_D	Dog_150_S_D	20th June 2013	ERP003396	ERR377396		UK		4	Canine	22	1
238	Dog_150_S_Ez	ERR473439	UK	animal	Canine	Dog_150_S_Ez	0	Dog_150_S_Ez	yes	no		global	Europe	Europe_UK_Dog_150_S_Ez	global_Dog_150_S_Ez_UK	1	ok	0		Dog_150_S_Ez	Dog_150_S_Ez	20th June 2013	ERP003396	ERR473439		UK		4	Canine	22	1
239	Dog_158_N_E	ERR388509	UK	animal	Canine	Dog_158_N_E	0	Dog_158_N_E	yes	no		global	Europe	Europe_UK_Dog_158_N_E	global_Dog_158_N_E_UK	1	ok	0		Dog_158_N_E	Dog_158_N_E	20th June 2013	ERP003396	ERR388509		UK		4	Canine	22	1
240	Dog_158_N_T	ERR388524	UK	animal	Canine	Dog_158_N_T	0	Dog_158_N_T	yes	no		global	Europe	Europe_UK_Dog_158_N_T	global_Dog_158_N_T_UK	1	ok	0		Dog_158_N_T	Dog_158_N_T	20th June 2013	ERP003396	ERR388524		UK		4	Canine	22	1
241	Dog_30_C	ERR377115	UK	animal	Canine	Dog_30_C	0	Dog_30_C	yes	no		global	Europe	Europe_UK_Dog_30_C	global_Dog_30_C_UK	1	ok	0		Dog_30_C	Dog_30_C	26th April 2013	ERP003396	ERR377115		UK		4	Canine	22	1
242	Dog_30_H	ERR377120	UK	animal	Canine	Dog_30_H	0	Dog_30_H	yes	no		global	Europe	Europe_UK_Dog_30_H	global_Dog_30_H_UK	1	ok	0		Dog_30_H	Dog_30_H	26th April 2013	ERP003396	ERR377120		UK		4	Canine	22	1
243	Dog_30_N	ERR377126	UK	animal	Canine	Dog_30_N	0	Dog_30_N	yes	no		global	Europe	Europe_UK_Dog_30_N	global_Dog_30_N_UK	1	ok	0		Dog_30_N	Dog_30_N	26th April 2013	ERP003396	ERR377126		UK		4	Canine	22	1
244	Dog_30_T	ERR377132	UK	animal	Canine	Dog_30_T	0	Dog_30_T	yes	no		global	Europe	Europe_UK_Dog_30_T	global_Dog_30_T_UK	1	ok	0		Dog_30_T	Dog_30_T	26th April 2013	ERP003396	ERR377132		UK		4	Canine	22	1
245	Dog_Index_1_B	ERR377216	UK	animal	Canine	Dog_Index_1_B	0	Dog_Index_1_B	yes	no		global	Europe	Europe_UK_Dog_Index_1_B	global_Dog_Index_1_B_UK	1	ok	0		Dog_Index_1_B	Dog_Index_1_B	15th April 2013	ERP003396	ERR377216		UK		4	Canine	22	1
246	Dog_Index_1_H	ERR377222	UK	animal	Canine	Dog_Index_1_H	0	Dog_Index_1_H	yes	no		global	Europe	Europe_UK_Dog_Index_1_H	global_Dog_Index_1_H_UK	1	ok	0		Dog_Index_1_H	Dog_Index_1_H	15th April 2013	ERP003396	ERR377222		UK		4	Canine	22	1
247	Dog_Index_3_P	ERR377249	UK	animal	Canine	Dog_Index_3_P	0	Dog_Index_3_P	yes	no		global	Europe	Europe_UK_Dog_Index_3_P	global_Dog_Index_3_P_UK	1	ok	0		Dog_Index_3_P	Dog_Index_3_P	18th April 2013	ERP003396	ERR377249		UK		4	Canine	22	1
248	Dog_Index_4_D	ERR377406	UK	animal	Canine	Dog_Index_4_D	0	Dog_Index_4_D	yes	no		global	Europe	Europe_UK_Dog_Index_4_D	global_Dog_Index_4_D_UK	1	ok	0		Dog_Index_4_D	Dog_Index_4_D	22nd April 2013	ERP003396	ERR377406		UK		4	Canine	22	1
249	Dog_Index_5_D	ERR377041	UK	animal	Canine	Dog_Index_5_D	0	Dog_Index_5_D	yes	no		global	Europe	Europe_UK_Dog_Index_5_D	global_Dog_Index_5_D_UK	1	ok	0		Dog_Index_5_D	Dog_Index_5_D	22nd April 2013	ERP003396	ERR377041		UK		4	Canine	22	1
250	Dog_Index_7_F	ERR377062	UK	animal	Canine	Dog_Index_7_F	0	Dog_Index_7_F	yes	no		global	Europe	Europe_UK_Dog_Index_7_F	global_Dog_Index_7_F_UK	1	ok	0		Dog_Index_7_F	Dog_Index_7_F	22nd April 2013	ERP003396	ERR377062		UK		4	Canine	22	1
251	DSM_20231	NZ_CP0115	n/a	unknown	n/a	NZ_CP011526_DSM_20231			yes	no		global	n/a	n/a_n/a_DSM_20231	global_DSM_20231_n/a	1	ok	0		NZ_CP011526_DSM_20231	DSM_20231									n/a	n/a
252	ECT_R_2	NC_017343	Sweden	Human	human	ECT_R_2			yes	yes		global	Europe	Europe_Sweden_ECT_R_2	global_ECT_R_2_Sweden	1	ok	0		NC_017343_ECT_R_2	ECT_R_2									n/a	n/a
253	ED133	NC_017337	France	animal	animal	ED133			yes	yes	yes	global	Europe	Europe_France_ED133	global_ED133_France	1	ok	0		ED133	ED133	2008				France		1	animal	133	1
254	ED98	NC_013450	North Ireland	animal	poultry	ED98			yes	yes		global	Europe	Europe_North Ireland_ED98	global_ED98_North Ireland	1	ok	0		NC_013450_ED98	ED98									n/a	n/a
255	ERS002150	0	UK	0	0	ERS002150	0	ERS002150	yes	no		global	Europe	Europe_UK_ERS002150	global_ERS002150_UK	1	ok	0		ERS002150	ERS002150	1998				UK				22	n/a
256	ERS002151	0	UK	0	0	ERS002151	0	ERS002151	yes	no		global	Europe	Europe_UK_ERS002151	global_ERS002151_UK	1	ok	0		ERS002151	ERS002151	1998				UK				22	n/a
257	ERS002152	0	Singapore	0	0	ERS002152	0	ERS002152	yes	no		global	Asia	Asia_Singapore_ERS002152	global_ERS002152_Singapore	1	ok	0		ERS002152	ERS002152	19th April 2007				Singapore				22	n/a
258	ERS002154	0	Germany	0	0	ERS002154	0	ERS002154	yes	no		global	Europe	Europe_Germany_ERS002154	global_ERS002154_Germany	1	ok	0		ERS002154	ERS002154					Germany				22	n/a
259	ERS002159	0	Singapore	0	0	ERS002159	0	ERS002159	yes	no		global	Asia	Asia_Singapore_ERS002159	global_ERS002159_Singapore	1	ok	0		ERS002159	ERS002159	10th August 2007				Singapore				22	n/a
260	ERS002163	0	Germany	0	0	ERS002163	0	ERS002163	yes	no		global	Europe	Europe_Germany_ERS002163	global_ERS002163_Germany	1	ok	0		ERS002163	ERS002163	11th September 2007				Germany				22	n/a
261	ERS002164	0	Australia	0	0	ERS002164	0	ERS002164	yes	no		global	Oceania	Oceania_Australia_ERS002164	global_ERS002164_Australia	1	ok	0		ERS002164	ERS002164	1996				Australia				22	n/a
262	ERS002165	0	New Zealand	0	0	ERS002165	0	ERS002165	yes	no		global	Oceania	Oceania_New Zealand_ERS002165	global_ERS002165_New Zealand	1	ok	0		ERS002165	ERS002165	1996				New Zealand				22	n/a
263	ERS002172	0	Germany	0	0	ERS002172	0	ERS002172	yes	no		global	Europe	Europe_Germany_ERS002172	global_ERS002172_Germany	1	ok	0		ERS002172	ERS002172	18th September 2007				Germany				22	n/a
264	ERS002180	0	Germany	0	0	ERS002180	0	ERS002180	yes	no		global	Europe	Europe_Germany_ERS002180	global_ERS002180_Germany	1	ok	0		ERS002180	ERS002180	10th June 2008				Germany				22	n/a
265	ERS002183	0	Portugal	0	0	ERS002183	0	ERS002183	yes	no		global	Europe	Europe_Portugal_ERS002183	global_ERS002183_Portugal	1	ok	0		ERS002183	ERS002183	1997				Portugal				22	n/a
266	ERS002184	0	Portugal	0	0	ERS002184	0	ERS002184	yes	no		global	Europe	Europe_Portugal_ERS002184	global_ERS002184_Portugal	1	ok	0		ERS002184	ERS002184	1997				Portugal				22	n/a
267	ERS002196	0	Denmark	0	0	ERS002196	0	ERS002196	yes	no		global	Europe	Europe_Denmark_ERS002196	global_ERS002196_Denmark	1	ok	0		ERS002196	ERS002196	8th April 2005				Denmark				22	n/a
268	ERS002198	0	Germany	0	0	ERS002198	0	ERS002198	yes	no		global	Europe	Europe_Germany_ERS002198	global_ERS002198_Germany	1	ok	0		ERS002198	ERS002198	28th February 2008				Germany				22	n/a
269	ERS002212	0	Czech Republic	0	0	ERS002212	0	ERS002212	yes	no		global	Europe	Europe_Czech Republic_ERS002212	global_ERS002212_Czech Republic	1	ok	0		ERS002212	ERS002212	19th January 2007				Czech Republic				22	n/a
270	ERS002216	0	Australia	0	0	ERS002216	0	ERS002216	yes	no		global	Oceania	Oceania_Australia_ERS002216	global_ERS002216_Australia	1	ok	0		ERS002216	ERS002216	10th July 2006				Australia				22	n/a
271	ERS002220	0	Australia	0	0	ERS002220	0	ERS002220	yes	no		global	Oceania	Oceania_Australia_ERS002220	global_ERS002220_Australia	1	ok	0		ERS002220	ERS002220	20th July 2006				Australia				22	n/a
273	ERS002238	0	Germany	0	0	ERS002238	0	ERS002238	yes	no		global	Europe	Europe_Germany_ERS002238	global_ERS002238_Germany	1	ok	#REF!		ERS002238	ERS002238	16th April 2007				Germany				22	n/a
274	ERS002242	0	Germany	0	0	ERS002242	0	ERS002242	yes	no		global	Europe	Europe_Germany_ERS002242	global_ERS002242_Germany	1	ok	0		ERS002242	ERS002242	12th December 2006				Germany				22	n/a
275	ERS002249	0	Germany	0	0	ERS002249	0	ERS002249	yes	no		global	Europe	Europe_Germany_ERS002249	global_ERS002249_Germany	1	ok	0		ERS002249	ERS002249	19th October 2006				Germany				22	n/a
276	ERS002265	0	Germany	0	0	ERS002265	0	ERS002265	yes	no		global	Europe	Europe_Germany_ERS002265	global_ERS002265_Germany	1	ok	0		ERS002265	ERS002265	11th February 2003				Germany				22	n/a
277	ERS002267	0	UK	0	0	ERS002267	0	ERS002267	yes	no		global	Europe	Europe_UK_ERS002267	global_ERS002267_UK	1	ok	0		ERS002267	ERS002267	2004				UK				22	n/a
278	ERS002269	0	Germany	0	0	ERS002269	0	ERS002269	yes	no		global	Europe	Europe_Germany_ERS002269	global_ERS002269_Germany	1	ok	0		ERS002269	ERS002269	26th February 2004				Germany				22	n/a
279	ERS010964	0	Spain	0	0	ERS010964	0	ERS010964	yes	no		global	Europe	Europe_Spain_ERS010964	global_ERS010964_Spain	1	ok	0		ERS010964	ERS010964	1996				Spain				239	n/a
280	ERS010965	0	France	0	0	ERS010965	0	ERS010965	yes	no		global	Europe	Europe_France_ERS010965	global_ERS010965_France	1	ok	0		ERS010965	ERS010965					France				239	n/a
281	ERS010966	0	Denmark	0	0	ERS010966	0	ERS010966	yes	no		global	Europe	Europe_Denmark_ERS010966	global_ERS010966_Denmark	1	ok	0		ERS010966	ERS010966	26th February 2006				Denmark				239	n/a
282	ERS010970	0	Vietnam	0	0	ERS010970	0	ERS010970	yes	no		global	Asia	Asia_Vietnam_ERS010970	global_ERS010970_Vietnam	1	ok	0		ERS010970	ERS010970	21st September 2004				Vietnam				239	n/a
283	ERS010974	0	India	0	0	ERS010974	0	ERS010974	yes	no		global	Asia	Asia_India_ERS010974	global_ERS010974_India	1	ok	0		ERS010974	ERS010974	20th January 2006				India				239	n/a
284	ERS010978	0	Malaysia	0	0	ERS010978	0	ERS010978	yes	no		global	Asia	Asia_Malaysia_ERS010978	global_ERS010978_Malaysia	1	ok	0		ERS010978	ERS010978	1996				Malaysia				239	n/a
285	ERS010981	0	Argentina	0	0	ERS010981	0	ERS010981	yes	no		global	South America	South America_Argentina_ERS010981	global_ERS010981_Argentina	1	ok	0		ERS010981	ERS010981	1996				Argentina				239	n/a
286	ERS010982	0	Argentina	0	0	ERS010982	0	ERS010982	yes	no		global	South America	South America_Argentina_ERS010982	global_ERS010982_Argentina	1	ok	0		ERS010982	ERS010982	1996				Argentina				239	n/a
287	ERS010986	0	Denmark	0	0	ERS010986	0	ERS010986	yes	no		global	Europe	Europe_Denmark_ERS010986	global_ERS010986_Denmark	1	ok	0		ERS010986	ERS010986	27th February 2006				Denmark				239	n/a
288	ERS010988	0	Lithuania	0	0	ERS010988	0	ERS010988	yes	no		global	Europe	Europe_Lithuania_ERS010988	global_ERS010988_Lithuania	1	ok	0		ERS010988	ERS010988	1996				Lithuania				239	n/a
289	ERS010994	0	Malaysia	0	0	ERS010994	0	ERS010994	yes	no		global	Asia	Asia_Malaysia_ERS010994	global_ERS010994_Malaysia	1	ok	0		ERS010994	ERS010994	1996				Malaysia				239	n/a
290	ERS010999	0	Argentina	0	0	ERS010999	0	ERS010999	yes	no		global	South America	South America_Argentina_ERS010999	global_ERS010999_Argentina	1	ok	0		ERS010999	ERS010999	1996				Argentina				239	n/a
291	ERS034615	0	Netherlands	0	0	ERS034615	0	ERS034615	yes	no		global	Europe	Europe_Netherlands_ERS034615	global_ERS034615_Netherlands	1	ok	0		ERS034615	ERS034615	11th September 1999				Netherlands				22	n/a
292	ERS034616	0	Sweden	0	0	ERS034616	0	ERS034616	yes	no		global	Europe	Europe_Sweden_ERS034616	global_ERS034616_Sweden	1	ok	0		ERS034616	ERS034616	1997				Sweden				22	n/a
293	ERS034655	0	UK	0	0	ERS034655	0	ERS034655	yes	no		global	Europe	Europe_UK_ERS034655	global_ERS034655_UK	1	ok	0		ERS034655	ERS034655	1991				UK				22	n/a
294	ERS072507	0	Ireland	0	0	ERS072507	0	ERS072507	yes	no		global	Europe	Europe_Ireland_ERS072507	global_ERS072507_Ireland	1	ok	0		ERS072507	ERS072507	2001				Ireland				22	n/a
295	ERS072518	0	UK	0	0	ERS072518	0	ERS072518	yes	no		global	Europe	Europe_UK_ERS072518	global_ERS072518_UK	1	ok	0		ERS072518	ERS072518	2001				UK				5	n/a
296	ERS072524	0	UK	0	0	ERS072524	0	ERS072524	yes	no		global	Europe	Europe_UK_ERS072524	global_ERS072524_UK	1	ok	0		ERS072524	ERS072524	2001				UK				36	n/a
297	ERS072557	0	UK	0	0	ERS072557	0	ERS072557	yes	no		global	Europe	Europe_UK_ERS072557	global_ERS072557_UK	1	ok	0		ERS072557	ERS072557	2001				UK				5	n/a
298	ERS072576	0	UK	0	0	ERS072576	0	ERS072576	yes	no		global	Europe	Europe_UK_ERS072576	global_ERS072576_UK	1	ok	0		ERS072576	ERS072576	2002				UK				5	n/a
299	ERS072602	0	UK	0	0	ERS072602	0	ERS072602	yes	no		global	Europe	Europe_UK_ERS072602	global_ERS072602_UK	1	ok	0		ERS072602	ERS072602	2002				UK				36	n/a
300	ERS072606	0	UK	0	0	ERS072606	0	ERS072606	yes	no		global	Europe	Europe_UK_ERS072606	global_ERS072606_UK	1	ok	0		ERS072606	ERS072606	2002				UK				25	n/a
301	ERS072614	0	UK	0	0	ERS072614	0	ERS072614	yes	no		global	Europe	Europe_UK_ERS072614	global_ERS072614_UK	1	ok	0		ERS072614	ERS072614	2002				UK				59	n/a
302	ERS072615	0	UK	0	0	ERS072615	0	ERS072615	yes	no		global	Europe	Europe_UK_ERS072615	global_ERS072615_UK	1	ok	0		ERS072615	ERS072615	2002				UK				2892	n/a
303	ERS072638	0	UK	0	0	ERS072638	0	ERS072638	yes	no		global	Europe	Europe_UK_ERS072638	global_ERS072638_UK	1	ok	0		ERS072638	ERS072638	2002				UK				2032	n/a
304	ERS072654	0	UK	0	0	ERS072654	0	ERS072654	yes	no		global	Europe	Europe_UK_ERS072654	global_ERS072654_UK	1	ok	0		ERS072654	ERS072654	2002				UK				2935	n/a
305	ERS072669	0	UK	0	0	ERS072669	0	ERS072669	yes	no		global	Europe	Europe_UK_ERS072669	global_ERS072669_UK	1	ok	0		ERS072669	ERS072669	2003				UK				36	n/a
306	ERS072675	0	Ireland	0	0	ERS072675	0	ERS072675	yes	no		global	Europe	Europe_Ireland_ERS072675	global_ERS072675_Ireland	1	ok	0		ERS072675	ERS072675	2003				Ireland				45	n/a
307	ERS072683	0	UK	0	0	ERS072683	0	ERS072683	yes	no		global	Europe	Europe_UK_ERS072683	global_ERS072683_UK	1	ok	0		ERS072683	ERS072683	2003				UK				36	n/a
308	ERS072686	0	UK	0	0	ERS072686	0	ERS072686	yes	no		global	Europe	Europe_UK_ERS072686	global_ERS072686_UK	1	ok	0		ERS072686	ERS072686	2003				UK				36	n/a
309	ERS072687	0	UK	0	0	ERS072687	0	ERS072687	yes	no		global	Europe	Europe_UK_ERS072687	global_ERS072687_UK	1	ok	0		ERS072687	ERS072687	2003				UK				36	n/a
310	ERS072689	0	UK	0	0	ERS072689	0	ERS072689	yes	no		global	Europe	Europe_UK_ERS072689	global_ERS072689_UK	1	ok	0		ERS072689	ERS072689	2003				UK				36	n/a
311	ERS072693	0	UK	0	0	ERS072693	0	ERS072693	yes	no		global	Europe	Europe_UK_ERS072693	global_ERS072693_UK	1	ok	0		ERS072693	ERS072693	2003				UK				2914	n/a
312	ERS072698	0	UK	0	0	ERS072698	0	ERS072698	yes	no		global	Europe	Europe_UK_ERS072698	global_ERS072698_UK	1	ok	0		ERS072698	ERS072698	2003				UK				5	n/a
313	ERS072717	0	UK	0	0	ERS072717	0	ERS072717	yes	no		global	Europe	Europe_UK_ERS072717	global_ERS072717_UK	1	ok	0		ERS072717	ERS072717	2003				UK				36	n/a
314	ERS072758	0	UK	0	0	ERS072758	0	ERS072758	yes	no		global	Europe	Europe_UK_ERS072758	global_ERS072758_UK	1	ok	0		ERS072758	ERS072758	2004				UK				2938	n/a
315	ERS072764	0	UK	0	0	ERS072764	0	ERS072764	yes	no		global	Europe	Europe_UK_ERS072764	global_ERS072764_UK	1	ok	0		ERS072764	ERS072764	2004				UK				36	n/a
316	ERS072765	0	UK	0	0	ERS072765	0	ERS072765	yes	no		global	Europe	Europe_UK_ERS072765	global_ERS072765_UK	1	ok	0		ERS072765	ERS072765	2004				UK				2939	n/a
317	ERS072771	0	Ireland	0	0	ERS072771	0	ERS072771	yes	no		global	Europe	Europe_Ireland_ERS072771	global_ERS072771_Ireland	1	ok	0		ERS072771	ERS072771	2004				Ireland				22	n/a
318	ERS072820	0	UK	0	0	ERS072820	0	ERS072820	yes	no		global	Europe	Europe_UK_ERS072820	global_ERS072820_UK	1	ok	0		ERS072820	ERS072820	2001				UK				36	n/a
319	ERS072852	NZ_FGEK01000000	UK	Human	human blood	ERS072852	st411	ERS072852	yes	no		global	Europe	Europe_UK_ERS072852	global_ERS072852_UK	1	ok	0		ERS072852	ERS072852									n/a	n/a
320	ERS072862	0	UK	0	0	ERS072862	0	ERS072862	yes	no		global	Europe	Europe_UK_ERS072862	global_ERS072862_UK	1	ok	0		ERS072862	ERS072862	2002				UK				36	n/a
321	ERS072886	0	UK	0	0	ERS072886	0	ERS072886	yes	no		global	Europe	Europe_UK_ERS072886	global_ERS072886_UK	1	ok	0		ERS072886	ERS072886	2003				UK				36	n/a
322	ERS072898	0	UK	0	0	ERS072898	0	ERS072898	yes	no		global	Europe	Europe_UK_ERS072898	global_ERS072898_UK	1	ok	0		ERS072898	ERS072898	2004				UK				2916	n/a
323	ERS072912	0	Ireland	0	0	ERS072912	0	ERS072912	yes	no		global	Europe	Europe_Ireland_ERS072912	global_ERS072912_Ireland	1	ok	0		ERS072912	ERS072912	2004				Ireland				105	n/a
324	ERS072969	0	UK	0	0	ERS072969	0	ERS072969	yes	no		global	Europe	Europe_UK_ERS072969	global_ERS072969_UK	1	ok	0		ERS072969	ERS072969	2004				UK				2274	n/a
325	ERS072987	NZ_FGHT01000000	UK	Human	human blood	ERS072987	st1012	ERS072987	yes	no		global	Europe	Europe_UK_ERS072987	global_ERS072987_UK	1	ok	0		ERS072987	ERS072987	2005				UK				97	n/a
326	ERS072987	double, remove	double, remove	double, remove	double, remove	ERS072987	0	ERS072987	yes	no		global	n/a	n/a_double, remove_ERS072987	global_ERS072987_double, remove	0	ok	double	minus 1	ERS072987	ERS072987									n/a	n/a
327	ERS072997	0	UK	0	0	ERS072997	0	ERS072997	yes	no		global	Europe	Europe_UK_ERS072997	global_ERS072997_UK	1	ok	0		ERS072997	ERS072997	2005				UK				2890	n/a
328	ERS073005	0	UK	0	0	ERS073005	0	ERS073005	yes	no		global	Europe	Europe_UK_ERS073005	global_ERS073005_UK	1	ok	0		ERS073005	ERS073005	2005				UK				36	n/a
329	ERS073107	0	UK	0	0	ERS073107	0	ERS073107	yes	no		global	Europe	Europe_UK_ERS073107	global_ERS073107_UK	1	ok	0		ERS073107	ERS073107	2006				UK				36	n/a
330	ERS073116	0	Ireland	0	0	ERS073116	0	ERS073116	yes	no		global	Europe	Europe_Ireland_ERS073116	global_ERS073116_Ireland	1	ok	0		ERS073116	ERS073116	2006				Ireland				22	n/a
331	ERS073138	NZ_FGLO01000000	UK	Human	human blood	ERS073138	st1424	ERS073138	yes	no		global	Europe	Europe_UK_ERS073138	global_ERS073138_UK	1	ok	0		ERS073138	ERS073138									n/a	n/a
332	ERS073165	0	UK	0	0	ERS073165	0	ERS073165	yes	no		global	Europe	Europe_UK_ERS073165	global_ERS073165_UK	1	ok	0		ERS073165	ERS073165	2006				UK				36	n/a
333	ERS073167	0	UK	0	0	ERS073167	0	ERS073167	yes	no		global	Europe	Europe_UK_ERS073167	global_ERS073167_UK	1	ok	0		ERS073167	ERS073167	2006				UK				2274	n/a
334	ERS073177	NZ_FGMO01000000	UK	Human	human blood	ERS073177	st1498	ERS073177	yes	no		global	Europe	Europe_UK_ERS073177	global_ERS073177_UK	1	ok	0		ERS073177	ERS073177									n/a	n/a
335	ERS073182	NZ_FGMT01000000	UK	Human	human blood	ERS073182	st1510	ERS073182	yes	no		global	Europe	Europe_UK_ERS073182	global_ERS073182_UK	1	ok	0		ERS073182	ERS073182	2007				UK				97	n/a
336	ERS073182	double, remove	double, remove	double, remove	double, remove	ERS073182	0	ERS073182	yes	no		global	n/a	n/a_double, remove_ERS073182	global_ERS073182_double, remove	0	ok	double	minus 1	ERS073182	ERS073182									n/a	n/a
337	ERS073185	NZ_FGMR01000000	UK	Human	human blood	ERS073185	st1520	ERS073185	yes	no		global	Europe	Europe_UK_ERS073185	global_ERS073185_UK	1	ok	0		ERS073185	ERS073185									n/a	n/a
338	ERS073200	0	UK	0	0	ERS073200	0	ERS073200	yes	no		global	Europe	Europe_UK_ERS073200	global_ERS073200_UK	1	ok	0		ERS073200	ERS073200	2007				UK				1	n/a
339	ERS073218	0	Ireland	0	0	ERS073218	0	ERS073218	yes	no		global	Europe	Europe_Ireland_ERS073218	global_ERS073218_Ireland	1	ok	0		ERS073218	ERS073218	2007				Ireland				36	n/a
340	ERS073222	0	UK	0	0	ERS073222	0	ERS073222	yes	no		global	Europe	Europe_UK_ERS073222	global_ERS073222_UK	1	ok	0		ERS073222	ERS073222	2007				UK				2893	n/a
341	ERS073224	NZ_FGNT01000000	UK	Human	human blood	ERS073224	st1624	ERS073224	yes	no		global	Europe	Europe_UK_ERS073224	global_ERS073224_UK	1	ok	0		ERS073224	ERS073224									n/a	n/a
342	ERS073230	0	UK	0	0	ERS073230	0	ERS073230	yes	no		global	Europe	Europe_UK_ERS073230	global_ERS073230_UK	1	ok	0		ERS073230	ERS073230	2007				UK				36	n/a
343	ERS073236	NZ_FGOB01000000	UK	Human	human blood	ERS073236	st1664	ERS073236	yes	no		global	Europe	Europe_UK_ERS073236	global_ERS073236_UK	1	ok	0		ERS073236	ERS073236									n/a	n/a
344	ERS073239	0	UK	0	0	ERS073239	0	ERS073239	yes	no		global	Europe	Europe_UK_ERS073239	global_ERS073239_UK	1	ok	0		ERS073239	ERS073239	2007				UK				2031	n/a
345	ERS073247	0	UK	0	0	ERS073247	0	ERS073247	yes	no		global	Europe	Europe_UK_ERS073247	global_ERS073247_UK	1	ok	0		ERS073247	ERS073247	2001				UK				5	n/a
346	ERS073258	0	UK	0	0	ERS073258	0	ERS073258	yes	no		global	Europe	Europe_UK_ERS073258	global_ERS073258_UK	1	ok	0		ERS073258	ERS073258	2002				UK				605	n/a
347	ERS073259	0	UK	0	0	ERS073259	0	ERS073259	yes	no		global	Europe	Europe_UK_ERS073259	global_ERS073259_UK	1	ok	0		ERS073259	ERS073259	2002				UK				1	n/a
348	ERS073270	0	UK	0	0	ERS073270	0	ERS073270	yes	no		global	Europe	Europe_UK_ERS073270	global_ERS073270_UK	1	ok	0		ERS073270	ERS073270	2003				UK				36	n/a
349	ERS073276	NZ_FGPC01000000	UK	Human	human blood	ERS073276	st698	ERS073276	yes	no		global	Europe	Europe_UK_ERS073276	global_ERS073276_UK	1	ok	0		ERS073276	ERS073276	2003				UK				30	n/a
350	ERS073276	double, remove	double, remove	double, remove	double, remove	ERS073276	0	ERS073276	yes	no		global	n/a	n/a_double, remove_ERS073276	global_ERS073276_double, remove	0	ok	double	minus 1	ERS073276	ERS073276									n/a	n/a
351	ERS073277	0	UK	0	0	ERS073277	0	ERS073277	yes	no		global	Europe	Europe_UK_ERS073277	global_ERS073277_UK	1	ok	0		ERS073277	ERS073277	2003				UK				36	n/a
352	ERS073279	0	UK	0	0	ERS073279	0	ERS073279	yes	no		global	Europe	Europe_UK_ERS073279	global_ERS073279_UK	1	ok	0		ERS073279	ERS073279	2004				UK				5	n/a
353	ERS073313	0	UK	0	0	ERS073313	0	ERS073313	yes	no		global	Europe	Europe_UK_ERS073313	global_ERS073313_UK	1	ok	0		ERS073313	ERS073313	2005				UK				2908	n/a
354	ERS073322	0	UK	0	0	ERS073322	0	ERS073322	yes	no		global	Europe	Europe_UK_ERS073322	global_ERS073322_UK	1	ok	0		ERS073322	ERS073322	2005				UK				2892	n/a
355	ERS073331	0	UK	0	0	ERS073331	0	ERS073331	yes	no		global	Europe	Europe_UK_ERS073331	global_ERS073331_UK	1	ok	0		ERS073331	ERS073331	2005				UK				2915	n/a
356	ERS073334	0	UK	0	0	ERS073334	0	ERS073334	yes	no		global	Europe	Europe_UK_ERS073334	global_ERS073334_UK	1	ok	0		ERS073334	ERS073334	2005				UK				2274	n/a
357	ERS073340	0	Ireland	0	0	ERS073340	0	ERS073340	yes	no		global	Europe	Europe_Ireland_ERS073340	global_ERS073340_Ireland	1	ok	0		ERS073340	ERS073340	2006				Ireland				22	n/a
358	ERS073348	NZ_FGQW01000000	UK	Human	human blood	ERS073348_UK_ST9	st1332	ERS073348	yes	no		global	Europe	Europe_UK_ERS073348	global_ERS073348_UK	1	ok	0		ERS073348_UK_ST9	ERS073348									n/a	n/a
359	ERS073351	NZ_FGQY01000000	Ireland	Human	human blood	ERS073351	st1358	ERS073351	yes	no		global	Europe	Europe_Ireland_ERS073351	global_ERS073351_Ireland	1	ok	0		ERS073351	ERS073351									n/a	n/a
360	ERS073391	0	UK	0	0	ERS073391	0	ERS073391	yes	no		global	Europe	Europe_UK_ERS073391	global_ERS073391_UK	1	ok	0		ERS073391	ERS073391	2007				UK				2031	n/a
361	ERS073405	0	UK	0	0	ERS073405	0	ERS073405	yes	no		global	Europe	Europe_UK_ERS073405	global_ERS073405_UK	1	ok	0		ERS073405	ERS073405	2007				UK				2926	n/a
362	ERS073409	0	UK	0	0	ERS073409	0	ERS073409	yes	no		global	Europe	Europe_UK_ERS073409	global_ERS073409_UK	1	ok	0		ERS073409	ERS073409	2007				UK				2274	n/a
363	ERS073436	0	Ireland	0	0	ERS073436	0	ERS073436	yes	no		global	Europe	Europe_Ireland_ERS073436	global_ERS073436_Ireland	1	ok	0		ERS073436	ERS073436	2008				Ireland				5	n/a
364	ERS073439	0	Ireland	0	0	ERS073439	0	ERS073439	yes	no		global	Europe	Europe_Ireland_ERS073439	global_ERS073439_Ireland	1	ok	0		ERS073439	ERS073439	2008				Ireland				5	n/a
365	ERS073444	NZ_FGTH01000000	UK	Human	human blood	ERS073444	st1854	ERS073444	yes	no		global	Europe	Europe_UK_ERS073444	global_ERS073444_UK	1	ok	0		ERS073444	ERS073444									n/a	n/a
366	ERS073474	0	UK	0	0	ERS073474	0	ERS073474	yes	no		global	Europe	Europe_UK_ERS073474	global_ERS073474_UK	1	ok	0		ERS073474	ERS073474	2008				UK				2900	n/a
367	ERS073487	0	UK	0	0	ERS073487	0	ERS073487	yes	no		global	Europe	Europe_UK_ERS073487	global_ERS073487_UK	1	ok	0		ERS073487	ERS073487	2008				UK				30	n/a
368	ERS073493	0	UK	0	0	ERS073493	0	ERS073493	yes	no		global	Europe	Europe_UK_ERS073493	global_ERS073493_UK	1	ok	0		ERS073493	ERS073493	2008				UK				80	n/a
369	ERS073504	0	UK	0	0	ERS073504	0	ERS073504	yes	no		global	Europe	Europe_UK_ERS073504	global_ERS073504_UK	1	ok	0		ERS073504	ERS073504	2008				UK				15	n/a
370	ERS073544	0	UK	0	0	ERS073544	0	ERS073544	yes	no		global	Europe	Europe_UK_ERS073544	global_ERS073544_UK	1	ok	0		ERS073544	ERS073544	2009				UK				36	n/a
371	ERS073561	0	UK	0	0	ERS073561	0	ERS073561	yes	no		global	Europe	Europe_UK_ERS073561	global_ERS073561_UK	1	ok	0		ERS073561	ERS073561	2009				UK				1207	n/a
372	ERS073562	0	UK	0	0	ERS073562	0	ERS073562	yes	no		global	Europe	Europe_UK_ERS073562	global_ERS073562_UK	1	ok	0		ERS073562	ERS073562	2009				UK				1207	n/a
373	ERS073582	0	UK	0	0	ERS073582	0	ERS073582	yes	no		global	Europe	Europe_UK_ERS073582	global_ERS073582_UK	1	ok	0		ERS073582	ERS073582	2009				UK				2037	n/a
374	ERS073607	0	UK	0	0	ERS073607	0	ERS073607	yes	no		global	Europe	Europe_UK_ERS073607	global_ERS073607_UK	1	ok	0		ERS073607	ERS073607	2009				UK				36	n/a
375	ERS073622	0	UK	0	0	ERS073622	0	ERS073622	yes	no		global	Europe	Europe_UK_ERS073622	global_ERS073622_UK	1	ok	0		ERS073622	ERS073622	2009				UK				21~	n/a
376	ERS073631	0	UK	0	0	ERS073631	0	ERS073631	yes	no		global	Europe	Europe_UK_ERS073631	global_ERS073631_UK	1	ok	0		ERS073631	ERS073631	2009				UK				5	n/a
377	ERS073646	0	UK	0	0	ERS073646	0	ERS073646	yes	no		global	Europe	Europe_UK_ERS073646	global_ERS073646_UK	1	ok	0		ERS073646	ERS073646	2010				UK				149	n/a
378	ERS073652	0	UK	0	0	ERS073652	0	ERS073652	yes	no		global	Europe	Europe_UK_ERS073652	global_ERS073652_UK	1	ok	0		ERS073652	ERS073652	2010				UK				229	n/a
379	ERS073654	0	UK	0	0	ERS073654	0	ERS073654	yes	no		global	Europe	Europe_UK_ERS073654	global_ERS073654_UK	1	ok	0		ERS073654	ERS073654	2010				UK				2894	n/a
380	ERS073657	0	UK	0	0	ERS073657	0	ERS073657	yes	no		global	Europe	Europe_UK_ERS073657	global_ERS073657_UK	1	ok	0		ERS073657	ERS073657	2010				UK				36	n/a
381	ERS073660	NZ_FGYV01000000	UK	Human	human blood	ERS073660	st2805	ERS073660	yes	no		global	Europe	Europe_UK_ERS073660	global_ERS073660_UK	1	ok	0		ERS073660	ERS073660									n/a	n/a
382	ERS073673	0	UK	0	0	ERS073673	0	ERS073673	yes	no		global	Europe	Europe_UK_ERS073673	global_ERS073673_UK	1	ok	0		ERS073673	ERS073673	2010				UK				970	n/a
383	ERS073706	0	UK	0	0	ERS073706	0	ERS073706	yes	no		global	Europe	Europe_UK_ERS073706	global_ERS073706_UK	1	ok	0		ERS073706	ERS073706	2010				UK				239	n/a
384	ERS073709	0	UK	0	0	ERS073709	0	ERS073709	yes	no		global	Europe	Europe_UK_ERS073709	global_ERS073709_UK	1	ok	0		ERS073709	ERS073709	2010				UK				36	n/a
385	ERS073727	0	Ireland	0	0	ERS073727	0	ERS073727	yes	no		global	Europe	Europe_Ireland_ERS073727	global_ERS073727_Ireland	1	ok	0		ERS073727	ERS073727	2010				Ireland				22	n/a
386	ERS073784	0	UK	0	0	ERS073784	0	ERS073784	yes	no		global	Europe	Europe_UK_ERS073784	global_ERS073784_UK	1	ok	0		ERS073784	ERS073784	2004				UK				36	n/a
387	ERS073788	0	UK	0	0	ERS073788	0	ERS073788	yes	no		global	Europe	Europe_UK_ERS073788	global_ERS073788_UK	1	ok	0		ERS073788	ERS073788	2005				UK				5	n/a
388	ERS073791	0	UK	0	0	ERS073791	0	ERS073791	yes	no		global	Europe	Europe_UK_ERS073791	global_ERS073791_UK	1	ok	0		ERS073791	ERS073791	2005				UK				2892	n/a
389	ERS073820	0	UK	0	0	ERS073820	0	ERS073820	yes	no		global	Europe	Europe_UK_ERS073820	global_ERS073820_UK	1	ok	0		ERS073820	ERS073820	2007				UK				2274	n/a
390	ERS073823	0	UK	0	0	ERS073823	0	ERS073823	yes	no		global	Europe	Europe_UK_ERS073823	global_ERS073823_UK	1	ok	0		ERS073823	ERS073823	2008				UK				36	n/a
391	ERS073827	NZ_FHCI01000000	Ireland	Human	human blood	ERS073827	st1815	ERS073827	yes	no		global	Europe	Europe_Ireland_ERS073827	global_ERS073827_Ireland	1	ok	0		ERS073827	ERS073827									n/a	n/a
392	ERS073845	0	UK	0	0	ERS073845	0	ERS073845	yes	no		global	Europe	Europe_UK_ERS073845	global_ERS073845_UK	1	ok	0		ERS073845	ERS073845	2008				UK				15	n/a
393	ERS073847	0	UK	0	0	ERS073847	0	ERS073847	yes	no		global	Europe	Europe_UK_ERS073847	global_ERS073847_UK	1	ok	0		ERS073847	ERS073847	2008				UK				970	n/a
394	ERS073889	NZ_FHDY01000000	UK	Human	human blood	ERS073889	st2581	ERS073889	yes	no		global	Europe	Europe_UK_ERS073889	global_ERS073889_UK	1	ok	0		ERS073889	ERS073889									n/a	n/a
395	ERS073901	0	UK	0	0	ERS073901	0	ERS073901	yes	no		global	Europe	Europe_UK_ERS073901	global_ERS073901_UK	1	ok	0		ERS073901	ERS073901	2010				UK				1~	n/a
396	ERS073919	NZ_FHER01000000	UK	Human	human blood	ERS073919	st3047	ERS073919	yes	no		global	Europe	Europe_UK_ERS073919	global_ERS073919_UK	1	ok	0		ERS073919	ERS073919									n/a	n/a
397	ERS073923	0	UK	0	0	ERS073923	0	ERS073923	yes	no		global	Europe	Europe_UK_ERS073923	global_ERS073923_UK	1	ok	0		ERS073923	ERS073923	2010				UK				36	n/a
398	ERS073967	0	UK	0	0	ERS073967	0	ERS073967	yes	no		global	Europe	Europe_UK_ERS073967	global_ERS073967_UK	1	ok	0		ERS073967	ERS073967	2008				UK				36	n/a
399	ERS073979	0	UK	0	0	ERS073979	0	ERS073979	yes	no		global	Europe	Europe_UK_ERS073979	global_ERS073979_UK	1	ok	0		ERS073979	ERS073979	2009				UK				2031	n/a
400	ERS073996	0	UK	0	0	ERS073996	0	ERS073996	yes	no		global	Europe	Europe_UK_ERS073996	global_ERS073996_UK	1	ok	0		ERS073996	ERS073996	2003				UK				36	n/a
401	ERS074011	0	UK	0	0	ERS074011	0	ERS074011	yes	no		global	Europe	Europe_UK_ERS074011	global_ERS074011_UK	1	ok	0		ERS074011	ERS074011	2010				UK				218	n/a
402	ERS074025	0	UK	0	0	ERS074025	0	ERS074025	yes	no		global	Europe	Europe_UK_ERS074025	global_ERS074025_UK	1	ok	0		ERS074025	ERS074025	2007				UK				30	n/a
403	ERS092758	0	USA	0	0	ERS092758	0	ERS092758	yes	no		global	North America	North America_USA_ERS092758	global_ERS092758_USA	1	ok	0		ERS092758	ERS092758	1st March 2009				USA				8	n/a
404	ERS092764	0	USA	0	0	ERS092764	0	ERS092764	yes	no		global	North America	North America_USA_ERS092764	global_ERS092764_USA	1	ok	0		ERS092764	ERS092764	1st March 2009				USA				8	n/a
405	ERS092771	0	USA	0	0	ERS092771	0	ERS092771	yes	no		global	North America	North America_USA_ERS092771	global_ERS092771_USA	1	ok	0		ERS092771	ERS092771	1st January 2009				USA				8	n/a
406	ERS092777	0	USA	0	0	ERS092777	0	ERS092777	yes	no		global	North America	North America_USA_ERS092777	global_ERS092777_USA	1	ok	0		ERS092777	ERS092777	1st February 2009				USA				8	n/a
407	ERS092790	0	USA	0	0	ERS092790	0	ERS092790	yes	no		global	North America	North America_USA_ERS092790	global_ERS092790_USA	1	ok	0		ERS092790	ERS092790	1st April 2009				USA				8	n/a
408	ERS092792	0	USA	0	0	ERS092792	0	ERS092792	yes	no		global	North America	North America_USA_ERS092792	global_ERS092792_USA	1	ok	0		ERS092792	ERS092792	1st May 2009				USA				8	n/a
409	ERS092796	0	USA	0	0	ERS092796	0	ERS092796	yes	no		global	North America	North America_USA_ERS092796	global_ERS092796_USA	1	ok	0		ERS092796	ERS092796	1st February 2009				USA				8	n/a
410	ERS092806	0	USA	0	0	ERS092806	0	ERS092806	yes	no		global	North America	North America_USA_ERS092806	global_ERS092806_USA	1	ok	0		ERS092806	ERS092806	1st June 2009				USA				8	n/a
411	ERS092846	0	USA	0	0	ERS092846	0	ERS092846	yes	no		global	North America	North America_USA_ERS092846	global_ERS092846_USA	1	ok	0		ERS092846	ERS092846	1st September 2009				USA				8	n/a
412	ERS092850	0	USA	0	0	ERS092850	0	ERS092850	yes	no		global	North America	North America_USA_ERS092850	global_ERS092850_USA	1	ok	0		ERS092850	ERS092850	1st October 2009				USA				8	n/a
413	ERS092865	0	USA	0	0	ERS092865	0	ERS092865	yes	no		global	North America	North America_USA_ERS092865	global_ERS092865_USA	1	ok	0		ERS092865	ERS092865	1st August 2009				USA				8	n/a
414	ERS092869	0	USA	0	0	ERS092869	0	ERS092869	yes	no		global	North America	North America_USA_ERS092869	global_ERS092869_USA	1	ok	0		ERS092869	ERS092869	1st September 2009				USA				8	n/a
415	ERS092878	0	USA	0	0	ERS092878	0	ERS092878	yes	no		global	North America	North America_USA_ERS092878	global_ERS092878_USA	1	ok	0		ERS092878	ERS092878	1st October 2009				USA				8	n/a
416	ERS092896	0	USA	0	0	ERS092896	0	ERS092896	yes	no		global	North America	North America_USA_ERS092896	global_ERS092896_USA	1	ok	0		ERS092896	ERS092896	1st October 2009				USA				8	n/a
417	ERS092912	0	USA	0	0	ERS092912	0	ERS092912	yes	no		global	North America	North America_USA_ERS092912	global_ERS092912_USA	1	ok	0		ERS092912	ERS092912	1st December 2009				USA				8	n/a
418	ERS092919	0	USA	0	0	ERS092919	0	ERS092919	yes	no		global	North America	North America_USA_ERS092919	global_ERS092919_USA	1	ok	0		ERS092919	ERS092919	1st December 2009				USA				8	n/a
419	ERS092924	0	USA	0	0	ERS092924	0	ERS092924	yes	no		global	North America	North America_USA_ERS092924	global_ERS092924_USA	1	ok	0		ERS092924	ERS092924	1st January 2010				USA				8	n/a
420	ERS092931	0	USA	0	0	ERS092931	0	ERS092931	yes	no		global	North America	North America_USA_ERS092931	global_ERS092931_USA	1	ok	0		ERS092931	ERS092931	1st March 2010				USA				8	n/a
421	ERS092936	0	USA	0	0	ERS092936	0	ERS092936	yes	no		global	North America	North America_USA_ERS092936	global_ERS092936_USA	1	ok	0		ERS092936	ERS092936	1st February 2010				USA				8	n/a
422	ERS092938	0	USA	0	0	ERS092938	0	ERS092938	yes	no		global	North America	North America_USA_ERS092938	global_ERS092938_USA	1	ok	0		ERS092938	ERS092938	1st April 2010				USA				8	n/a
423	ERS092959	0	USA	0	0	ERS092959	0	ERS092959	yes	no		global	North America	North America_USA_ERS092959	global_ERS092959_USA	1	ok	0		ERS092959	ERS092959	1st April 2010				USA				8	n/a
424	ERS092971	0	USA	0	0	ERS092971	0	ERS092971	yes	no		global	North America	North America_USA_ERS092971	global_ERS092971_USA	1	ok	0		ERS092971	ERS092971	1st June 2010				USA				8	n/a
425	ERS092987	0	USA	0	0	ERS092987	0	ERS092987	yes	no		global	North America	North America_USA_ERS092987	global_ERS092987_USA	1	ok	0		ERS092987	ERS092987	1st July 2010				USA				8	n/a
426	ERS092991	0	USA	0	0	ERS092991	0	ERS092991	yes	no		global	North America	North America_USA_ERS092991	global_ERS092991_USA	1	ok	0		ERS092991	ERS092991	1st August 2010				USA				8	n/a
427	ERS092999	0	USA	0	0	ERS092999	0	ERS092999	yes	no		global	North America	North America_USA_ERS092999	global_ERS092999_USA	1	ok	0		ERS092999	ERS092999	1st May 2010				USA				8	n/a
428	ERS093000	0	USA	0	0	ERS093000	0	ERS093000	yes	no		global	North America	North America_USA_ERS093000	global_ERS093000_USA	1	ok	0		ERS093000	ERS093000	1st July 2010				USA				8	n/a
429	ERS093001	0	USA	0	0	ERS093001	0	ERS093001	yes	no		global	North America	North America_USA_ERS093001	global_ERS093001_USA	1	ok	0		ERS093001	ERS093001	1st July 2010				USA				8	n/a
430	ERS093012	0	USA	0	0	ERS093012	0	ERS093012	yes	no		global	North America	North America_USA_ERS093012	global_ERS093012_USA	1	ok	0		ERS093012	ERS093012	1st August 2010				USA				8	n/a
431	ERS093015	0	USA	0	0	ERS093015	0	ERS093015	yes	no		global	North America	North America_USA_ERS093015	global_ERS093015_USA	1	ok	0		ERS093015	ERS093015	1st December 2009				USA				8	n/a
432	ERS093028	0	USA	0	0	ERS093028	0	ERS093028	yes	no		global	North America	North America_USA_ERS093028	global_ERS093028_USA	1	ok	0		ERS093028	ERS093028	1st November 2010				USA				8	n/a
433	ERS093039	0	USA	0	0	ERS093039	0	ERS093039	yes	no		global	North America	North America_USA_ERS093039	global_ERS093039_USA	1	ok	0		ERS093039	ERS093039	1st October 2010				USA				8	n/a
434	ERS093051	0	USA	0	0	ERS093051	0	ERS093051	yes	no		global	North America	North America_USA_ERS093051	global_ERS093051_USA	1	ok	0		ERS093051	ERS093051	1st December 2010				USA				8	n/a
435	ERS093060	0	USA	0	0	ERS093060	0	ERS093060	yes	no		global	North America	North America_USA_ERS093060	global_ERS093060_USA	1	ok	0		ERS093060	ERS093060	1st February 2011				USA				8	n/a
436	ERS093068	0	USA	0	0	ERS093068	0	ERS093068	yes	no		global	North America	North America_USA_ERS093068	global_ERS093068_USA	1	ok	0		ERS093068	ERS093068	1st January 2011				USA				8	n/a
437	ERS093073	0	USA	0	0	ERS093073	0	ERS093073	yes	no		global	North America	North America_USA_ERS093073	global_ERS093073_USA	1	ok	0		ERS093073	ERS093073	1st February 2011				USA				8	n/a
438	ERS093076	0	USA	0	0	ERS093076	0	ERS093076	yes	no		global	North America	North America_USA_ERS093076	global_ERS093076_USA	1	ok	0		ERS093076	ERS093076	1st March 2011				USA				8	n/a
439	ERS093080	0	USA	0	0	ERS093080	0	ERS093080	yes	no		global	North America	North America_USA_ERS093080	global_ERS093080_USA	1	ok	0		ERS093080	ERS093080	1st March 2011				USA				8	n/a
440	ERS093088	0	USA	0	0	ERS093088	0	ERS093088	yes	no		global	North America	North America_USA_ERS093088	global_ERS093088_USA	1	ok	0		ERS093088	ERS093088	1st February 2011				USA				8	n/a
441	ERS093113	0	USA	0	0	ERS093113	0	ERS093113	yes	no		global	North America	North America_USA_ERS093113	global_ERS093113_USA	1	ok	0		ERS093113	ERS093113	1st March 2011				USA				8	n/a
442	ERS093117	0	USA	0	0	ERS093117	0	ERS093117	yes	no		global	North America	North America_USA_ERS093117	global_ERS093117_USA	1	ok	0		ERS093117	ERS093117	1st November 2010				USA				8	n/a
443	ERS104639	0	UK	0	0	ERS104639	0	ERS104639	yes	no		global	Europe	Europe_UK_ERS104639	global_ERS104639_UK	1	ok	0		ERS104639	ERS104639	25th April 2006				UK				22	n/a
444	ERS123953	0	UK	0	0	ERS123953	0	ERS123953	yes	no		global	Europe	Europe_UK_ERS123953	global_ERS123953_UK	1	ok	0		ERS123953	ERS123953	25th November 2011				UK				2274	n/a
445	ERS136718	0	UK	0	0	ERS136718	0	ERS136718	yes	no		global	Europe	Europe_UK_ERS136718	global_ERS136718_UK	1	ok	0		ERS136718	ERS136718	2004				UK				36	n/a
446	ERS136722	0	Ireland	0	0	ERS136722	0	ERS136722	yes	no		global	Europe	Europe_Ireland_ERS136722	global_ERS136722_Ireland	1	ok	0		ERS136722	ERS136722	2004				Ireland				36	n/a
447	ERS179215	0	UK	0	0	ERS179215	0	ERS179215	yes	no		global	Europe	Europe_UK_ERS179215	global_ERS179215_UK	1	ok	0		ERS179215	ERS179215	2012				UK				22~	n/a
448	ERS195402	0	USA	0	0	ERS195402	0	ERS195402	yes	no		global	North America	North America_USA_ERS195402	global_ERS195402_USA	1	ok	0		ERS195402	ERS195402	1st September 2009				USA				8	n/a
449	ERS195408	0	USA	0	0	ERS195408	0	ERS195408	yes	no		global	North America	North America_USA_ERS195408	global_ERS195408_USA	1	ok	0		ERS195408	ERS195408	1st April 2010				USA				8	n/a
450	ERS195410	0	USA	0	0	ERS195410	0	ERS195410	yes	no		global	North America	North America_USA_ERS195410	global_ERS195410_USA	1	ok	0		ERS195410	ERS195410	1st April 2010				USA				2643~	n/a
451	ERS195425	0	USA	0	0	ERS195425	0	ERS195425	yes	no		global	North America	North America_USA_ERS195425	global_ERS195425_USA	1	ok	0		ERS195425	ERS195425	1st December 2010				USA				8	n/a
452	ERS195426	0	USA	0	0	ERS195426	0	ERS195426	yes	no		global	North America	North America_USA_ERS195426	global_ERS195426_USA	1	ok	0		ERS195426	ERS195426	1st January 2011				USA				8	n/a
453	ERS195428	0	USA	0	0	ERS195428	0	ERS195428	yes	no		global	North America	North America_USA_ERS195428	global_ERS195428_USA	1	ok	0		ERS195428	ERS195428	1st January 2011				USA				8	n/a
454	ERS234134	0	USA	0	0	ERS234134	0	ERS234134	yes	no		global	North America	North America_USA_ERS234134	global_ERS234134_USA	1	ok	0		ERS234134	ERS234134	2010				USA				5	n/a
455	ERS329595	0	UK	0	0	ERS329595	0	ERS329595	yes	no		global	Europe	Europe_UK_ERS329595	global_ERS329595_UK	1	ok	0		ERS329595	ERS329595	2013				UK				30	n/a
456	ERS329596	0	UK	0	0	ERS329596	0	ERS329596	yes	no		global	Europe	Europe_UK_ERS329596	global_ERS329596_UK	1	ok	0		ERS329596	ERS329596	2013				UK				30	n/a
457	ERS329597	NZ_FJNU01000000	UK	animal	rabbit lesion	ERS329597	1943STDY5573616	ERS329597	yes	no		global	Europe	Europe_UK_ERS329597	global_ERS329597_UK	1	ok	0		ERS329597	ERS329597									n/a	n/a
458	ERS329598	NZ_FJNP01000000	UK	animal	rabbit subcutaneous abscess	ERS329598	1943STDY5573617	ERS329598	yes	no		global	Europe	Europe_UK_ERS329598	global_ERS329598_UK	1	ok	0		ERS329598	ERS329598									n/a	n/a
459	ERS329727	0	UK	0	0	ERS329727	0	ERS329727	yes	no		global	Europe	Europe_UK_ERS329727	global_ERS329727_UK	1	ok	0		ERS329727	ERS329727	2013				UK				6	n/a
460	ERS329728	NZ_FJNT01000000	UK	animal	rabbit ventral vulva abscess	ERS329728	1943STDY5573748	ERS329728	yes	no		global	Europe	Europe_UK_ERS329728	global_ERS329728_UK	1	ok	0		ERS329728	ERS329728									n/a	n/a
461	ERS329729	NZ_FJNN01000000	UK	animal	rabbit skin infection	ERS329729	1943STDY5573749	ERS329729	yes	no		global	Europe	Europe_UK_ERS329729	global_ERS329729_UK	1	ok	0		ERS329729	ERS329729									n/a	n/a
462	ERS365742	0	USA	0	0	ERS365742	0	ERS365742	yes	no		global	North America	North America_USA_ERS365742	global_ERS365742_USA	1	ok	0		ERS365742	ERS365742	2010				USA				5	n/a
463	ERS365746	0	USA	0	0	ERS365746	0	ERS365746	yes	no		global	North America	North America_USA_ERS365746	global_ERS365746_USA	1	ok	0		ERS365746	ERS365746	2010				USA				5	n/a
464	ERS365750	0	USA	0	0	ERS365750	0	ERS365750	yes	no		global	North America	North America_USA_ERS365750	global_ERS365750_USA	1	ok	0		ERS365750	ERS365750	2010				USA				188	n/a
465	ERS365751	0	USA	0	0	ERS365751	0	ERS365751	yes	no		global	North America	North America_USA_ERS365751	global_ERS365751_USA	1	ok	0		ERS365751	ERS365751	2010				USA				225	n/a
466	ERS365753	0	USA	0	0	ERS365753	0	ERS365753	yes	no		global	North America	North America_USA_ERS365753	global_ERS365753_USA	1	ok	0		ERS365753	ERS365753	2010				USA				97	n/a
467	ERS365756	0	USA	0	0	ERS365756	0	ERS365756	yes	no		global	North America	North America_USA_ERS365756	global_ERS365756_USA	1	ok	0		ERS365756	ERS365756	2009				USA				15	n/a
468	ERS365757	0	USA	0	0	ERS365757	0	ERS365757	yes	no		global	North America	North America_USA_ERS365757	global_ERS365757_USA	1	ok	0		ERS365757	ERS365757	2010				USA				97	n/a
469	ERS365759	0	USA	0	0	ERS365759	0	ERS365759	yes	no		global	North America	North America_USA_ERS365759	global_ERS365759_USA	1	ok	0		ERS365759	ERS365759	2010				USA				97	n/a
470	ERS365760	0	USA	0	0	ERS365760	0	ERS365760	yes	no		global	North America	North America_USA_ERS365760	global_ERS365760_USA	1	ok	0		ERS365760	ERS365760	2010				USA				87	n/a
471	ERS365761	0	USA	0	0	ERS365761	0	ERS365761	yes	no		global	North America	North America_USA_ERS365761	global_ERS365761_USA	1	ok	0		ERS365761	ERS365761	2010				USA				15	n/a
472	ERS365764	0	USA	0	0	ERS365764	0	ERS365764	yes	no		global	North America	North America_USA_ERS365764	global_ERS365764_USA	1	ok	0		ERS365764	ERS365764	2010				USA				5	n/a
473	ERS365767	0	USA	0	0	ERS365767	0	ERS365767	yes	no		global	North America	North America_USA_ERS365767	global_ERS365767_USA	1	ok	0		ERS365767	ERS365767	2010				USA				8~	n/a
474	ERS365768	0	USA	0	0	ERS365768	0	ERS365768	yes	no		global	North America	North America_USA_ERS365768	global_ERS365768_USA	1	ok	0		ERS365768	ERS365768	2010				USA				256	n/a
475	ERS365773	0	USA	0	0	ERS365773	0	ERS365773	yes	no		global	North America	North America_USA_ERS365773	global_ERS365773_USA	1	ok	0		ERS365773	ERS365773	2010				USA				105	n/a
476	ERS365774	0	USA	0	0	ERS365774	0	ERS365774	yes	no		global	North America	North America_USA_ERS365774	global_ERS365774_USA	1	ok	0		ERS365774	ERS365774	2010				USA				5	n/a
477	ERS365776	NZ_FKLV01000000	USA	Human	human	ERS365776	NA	ERS365776	yes	no		global	North America	North America_USA_ERS365776	global_ERS365776_USA	1	ok	0		ERS365776	ERS365776									n/a	n/a
478	ERS365778	0	USA	0	0	ERS365778	0	ERS365778	yes	no		global	North America	North America_USA_ERS365778	global_ERS365778_USA	1	ok	0		ERS365778	ERS365778	2010				USA				45	n/a
479	ERS365785	0	USA	0	0	ERS365785	0	ERS365785	yes	no		global	North America	North America_USA_ERS365785	global_ERS365785_USA	1	ok	0		ERS365785	ERS365785	2010				USA				2994	n/a
480	ERS365788	0	USA	0	0	ERS365788	0	ERS365788	yes	no		global	North America	North America_USA_ERS365788	global_ERS365788_USA	1	ok	0		ERS365788	ERS365788	2009				USA				45	n/a
481	ERS365793	NZ_FKMG01000000	USA	Human	human respiratory	ERS365793	NA	ERS365793	yes	no		global	North America	North America_USA_ERS365793	global_ERS365793_USA	1	ok	0		ERS365793	ERS365793									n/a	n/a
482	ERS365800	0	USA	0	0	ERS365800	0	ERS365800	yes	no		global	North America	North America_USA_ERS365800	global_ERS365800_USA	1	ok	0		ERS365800	ERS365800	2010				USA				109	n/a
483	ERS365801	0	USA	0	0	ERS365801	0	ERS365801	yes	no		global	North America	North America_USA_ERS365801	global_ERS365801_USA	1	ok	0		ERS365801	ERS365801	2010				USA				5	n/a
484	ERS365803	0	USA	0	0	ERS365803	0	ERS365803	yes	no		global	North America	North America_USA_ERS365803	global_ERS365803_USA	1	ok	0		ERS365803	ERS365803	2009				USA				188	n/a
485	ERS365807	NZ_FKMF01000000	USA	Human	human respiratory	ERS365807	NA	ERS365807	yes	no		global	North America	North America_USA_ERS365807	global_ERS365807_USA	1	ok	0		ERS365807	ERS365807									n/a	n/a
486	ERS365810	0	USA	0	0	ERS365810	0	ERS365810	yes	no		global	North America	North America_USA_ERS365810	global_ERS365810_USA	1	ok	0		ERS365810	ERS365810	2010				USA				15	n/a
487	ERS365816	0	USA	0	0	ERS365816	0	ERS365816	yes	no		global	North America	North America_USA_ERS365816	global_ERS365816_USA	1	ok	0		ERS365816	ERS365816	2010				USA				1150	n/a
488	ERS365819	0	USA	0	0	ERS365819	0	ERS365819	yes	no		global	North America	North America_USA_ERS365819	global_ERS365819_USA	1	ok	0		ERS365819	ERS365819	2009				USA				5	n/a
489	ERS365820	0	USA	0	0	ERS365820	0	ERS365820	yes	no		global	North America	North America_USA_ERS365820	global_ERS365820_USA	1	ok	0		ERS365820	ERS365820	2009				USA				2319	n/a
490	ERS365823	0	USA	0	0	ERS365823	0	ERS365823	yes	no		global	North America	North America_USA_ERS365823	global_ERS365823_USA	1	ok	0		ERS365823	ERS365823	2010				USA				1866	n/a
491	ERS391060	NZ_FJNO01000000	UK	animal	rabbit nasal	ERS391060	1943STDY5698362	ERS391060	yes	no		global	Europe	Europe_UK_ERS391060	global_ERS391060_UK	1	ok	0		ERS391060	ERS391060									n/a	n/a
492	ERS391061	NZ_FJNV01000000	UK	animal	rabbit chest cavity abscess	ERS391061	1943STDY5698363	ERS391061	yes	no		global	Europe	Europe_UK_ERS391061	global_ERS391061_UK	1	ok	0		ERS391061	ERS391061									n/a	n/a
493	ERS391062	0	UK	0	0	ERS391062	0	ERS391062	yes	no		global	Europe	Europe_UK_ERS391062	global_ERS391062_UK	1	ok	0		ERS391062	ERS391062	2012				UK				2257	n/a
494	ERS409812	0	USA	0	0	ERS409812	0	ERS409812	yes	no		global	North America	North America_USA_ERS409812	global_ERS409812_USA	1	ok	0		ERS409812	ERS409812	2009				USA				3010	n/a
495	ERS410206	0	USA	0	0	ERS410206	0	ERS410206	yes	no		global	North America	North America_USA_ERS410206	global_ERS410206_USA	1	ok	0		ERS410206	ERS410206	2010				USA				72	n/a
496	ERS410214	NZ_FKPN01000000	USA	Human	human invasive	ERS410214	MSSA	ERS410214	yes	no		global	North America	North America_USA_ERS410214	global_ERS410214_USA	1	ok	0		ERS410214	ERS410214									n/a	n/a
497	ERS410230	0	USA	0	0	ERS410230	0	ERS410230	yes	no		global	North America	North America_USA_ERS410230	global_ERS410230_USA	1	ok	0		ERS410230	ERS410230	2010				USA				5	n/a
498	ERS410231	0	USA	0	0	ERS410231	0	ERS410231	yes	no		global	North America	North America_USA_ERS410231	global_ERS410231_USA	1	ok	0		ERS410231	ERS410231	2010				USA				5	n/a
499	ERS410247	0	USA	0	0	ERS410247	0	ERS410247	yes	no		global	North America	North America_USA_ERS410247	global_ERS410247_USA	1	ok	0		ERS410247	ERS410247	2010				USA				3006	n/a
500	ERS410255	0	USA	0	0	ERS410255	0	ERS410255	yes	no		global	North America	North America_USA_ERS410255	global_ERS410255_USA	1	ok	0		ERS410255	ERS410255	2010				USA				30	n/a
501	ERS410262	NZ_FKPW01000000	USA	Human	human invasive	ERS410262	MSSA	ERS410262	yes	no		global	North America	North America_USA_ERS410262	global_ERS410262_USA	1	ok	0		ERS410262	ERS410262									n/a	n/a
502	ERS410268	0	USA	0	0	ERS410268	0	ERS410268	yes	no		global	North America	North America_USA_ERS410268	global_ERS410268_USA	1	ok	0		ERS410268	ERS410268	2010				USA				5	n/a
503	ERS410270	0	USA	0	0	ERS410270	0	ERS410270	yes	no		global	North America	North America_USA_ERS410270	global_ERS410270_USA	1	ok	0		ERS410270	ERS410270	2010				USA				59	n/a
504	ERS410286	NZ_FKNY01000000	USA	Human	human invasive	ERS410286	MRSA	ERS410286	yes	no		global	North America	North America_USA_ERS410286	global_ERS410286_USA	1	ok	0		ERS410286	ERS410286									n/a	n/a
505	ERS410292	0	USA	0	0	ERS410292	0	ERS410292	yes	no		global	North America	North America_USA_ERS410292	global_ERS410292_USA	1	ok	0		ERS410292	ERS410292	2010				USA				3007	n/a
506	ERS410302	0	USA	0	0	ERS410302	0	ERS410302	yes	no		global	North America	North America_USA_ERS410302	global_ERS410302_USA	1	ok	0		ERS410302	ERS410302	2010				USA				59	n/a
507	ERS410326	0	USA	0	0	ERS410326	0	ERS410326	yes	no		global	North America	North America_USA_ERS410326	global_ERS410326_USA	1	ok	0		ERS410326	ERS410326	2010				USA				976	n/a
508	ERS410355	0	USA	0	0	ERS410355	0	ERS410355	yes	no		global	North America	North America_USA_ERS410355	global_ERS410355_USA	1	ok	0		ERS410355	ERS410355	2010				USA				59	n/a
509	ERS410363	NZ_FKOW01000000	USA	Human	human	ERS410363	MRSA	ERS410363	yes	no		global	North America	North America_USA_ERS410363	global_ERS410363_USA	1	ok	0		ERS410363	ERS410363									n/a	n/a
510	ERS410364	0	USA	0	0	ERS410364	0	ERS410364	yes	no		global	North America	North America_USA_ERS410364	global_ERS410364_USA	1	ok	0		ERS410364	ERS410364	2010				USA				5	n/a
511	ERS410370	0	USA	0	0	ERS410370	0	ERS410370	yes	no		global	North America	North America_USA_ERS410370	global_ERS410370_USA	1	ok	0		ERS410370	ERS410370	2010				USA				25	n/a
512	ERS410371	0	USA	0	0	ERS410371	0	ERS410371	yes	no		global	North America	North America_USA_ERS410371	global_ERS410371_USA	1	ok	0		ERS410371	ERS410371	2009				USA				72	n/a
513	ERS410372	0	USA	0	0	ERS410372	0	ERS410372	yes	no		global	North America	North America_USA_ERS410372	global_ERS410372_USA	1	ok	0		ERS410372	ERS410372	2010				USA				105	n/a
514	ERS410388	0	USA	0	0	ERS410388	0	ERS410388	yes	no		global	North America	North America_USA_ERS410388	global_ERS410388_USA	1	ok	0		ERS410388	ERS410388	2010				USA				15	n/a
515	ERS410395	0	USA	0	0	ERS410395	0	ERS410395	yes	no		global	North America	North America_USA_ERS410395	global_ERS410395_USA	1	ok	0		ERS410395	ERS410395	2010				USA				2253	n/a
516	ERS410396	NZ_FKOK01000000	USA	Human	human wound	ERS410396	MSSA	ERS410396	yes	no		global	North America	North America_USA_ERS410396	global_ERS410396_USA	1	ok	0		ERS410396	ERS410396									n/a	n/a
517	ERS410411	0	USA	0	0	ERS410411	0	ERS410411	yes	no		global	North America	North America_USA_ERS410411	global_ERS410411_USA	1	ok	0		ERS410411	ERS410411	2009				USA				105	n/a
518	ERS410412	0	USA	0	0	ERS410412	0	ERS410412	yes	no		global	North America	North America_USA_ERS410412	global_ERS410412_USA	1	ok	0		ERS410412	ERS410412	2010				USA				2253	n/a
519	ERS410420	0	USA	0	0	ERS410420	0	ERS410420	yes	no		global	North America	North America_USA_ERS410420	global_ERS410420_USA	1	ok	0		ERS410420	ERS410420	2010				USA				15	n/a
520	ERS410433	NZ_FKPC01000000	USA	Human	human wound	ERS410433	MRSA	ERS410433	yes	no		global	North America	North America_USA_ERS410433	global_ERS410433_USA	1	ok	0		ERS410433	ERS410433									n/a	n/a
521	ERS410434	0	USA	0	0	ERS410434	0	ERS410434	yes	no		global	North America	North America_USA_ERS410434	global_ERS410434_USA	1	ok	0		ERS410434	ERS410434	2009				USA				105	n/a
522	ERS410436	0	USA	0	0	ERS410436	0	ERS410436	yes	no		global	North America	North America_USA_ERS410436	global_ERS410436_USA	1	ok	0		ERS410436	ERS410436	2010				USA				5	n/a
523	ERS410441	0	USA	0	0	ERS410441	0	ERS410441	yes	no		global	North America	North America_USA_ERS410441	global_ERS410441_USA	1	ok	0		ERS410441	ERS410441	2010				USA				8	n/a
524	ERS410442	0	USA	0	0	ERS410442	0	ERS410442	yes	no		global	North America	North America_USA_ERS410442	global_ERS410442_USA	1	ok	0		ERS410442	ERS410442	2009				USA				5	n/a
525	ERS410443	0	USA	0	0	ERS410443	0	ERS410443	yes	no		global	North America	North America_USA_ERS410443	global_ERS410443_USA	1	ok	0		ERS410443	ERS410443	2009				USA				5	n/a
526	ERS410573	0	USA	0	0	ERS410573	0	ERS410573	yes	no		global	North America	North America_USA_ERS410573	global_ERS410573_USA	1	ok	0		ERS410573	ERS410573	2010				USA				87	n/a
527	ERS410581	0	USA	0	0	ERS410581	0	ERS410581	yes	no		global	North America	North America_USA_ERS410581	global_ERS410581_USA	1	ok	0		ERS410581	ERS410581	2009				USA				1	n/a
528	ERS410590	0	USA	0	0	ERS410590	0	ERS410590	yes	no		global	North America	North America_USA_ERS410590	global_ERS410590_USA	1	ok	0		ERS410590	ERS410590	2009				USA				36	n/a
529	ERS410597	0	USA	0	0	ERS410597	0	ERS410597	yes	no		global	North America	North America_USA_ERS410597	global_ERS410597_USA	1	ok	0		ERS410597	ERS410597	2009				USA				109	n/a
530	ERS410598	0	USA	0	0	ERS410598	0	ERS410598	yes	no		global	North America	North America_USA_ERS410598	global_ERS410598_USA	1	ok	0		ERS410598	ERS410598	2010				USA				45	n/a
531	ERS410605	0	USA	0	0	ERS410605	0	ERS410605	yes	no		global	North America	North America_USA_ERS410605	global_ERS410605_USA	1	ok	0		ERS410605	ERS410605	2009				USA				8	n/a
532	ERS410606	0	USA	0	0	ERS410606	0	ERS410606	yes	no		global	North America	North America_USA_ERS410606	global_ERS410606_USA	1	ok	0		ERS410606	ERS410606	2009				USA				5	n/a
533	ERS410614	0	USA	0	0	ERS410614	0	ERS410614	yes	no		global	North America	North America_USA_ERS410614	global_ERS410614_USA	1	ok	0		ERS410614	ERS410614	2010				USA				105	n/a
534	ERS410622	0	USA	0	0	ERS410622	0	ERS410622	yes	no		global	North America	North America_USA_ERS410622	global_ERS410622_USA	1	ok	0		ERS410622	ERS410622	2010				USA				188	n/a
535	ERS410630	NZ_FKQI01000000	USA	Human	human wound	ERS410630	MSSA	ERS410630	yes	no		global	North America	North America_USA_ERS410630	global_ERS410630_USA	1	ok	0		ERS410630	ERS410630									n/a	n/a
536	ERS410637	0	USA	0	0	ERS410637	0	ERS410637	yes	no		global	North America	North America_USA_ERS410637	global_ERS410637_USA	1	ok	0		ERS410637	ERS410637	2009				USA				51	n/a
537	ERS410644	0	USA	0	0	ERS410644	0	ERS410644	yes	no		global	North America	North America_USA_ERS410644	global_ERS410644_USA	1	ok	0		ERS410644	ERS410644	2009				USA				45~	n/a
538	ERS410653	NZ_FKQL01000000	USA	Human	human respiratory	ERS410653	MSSA	ERS410653	yes	no		global	North America	North America_USA_ERS410653	global_ERS410653_USA	1	ok	0		ERS410653	ERS410653									n/a	n/a
539	ERS410654	0	USA	0	0	ERS410654	0	ERS410654	yes	no		global	North America	North America_USA_ERS410654	global_ERS410654_USA	1	ok	0		ERS410654	ERS410654	2010				USA				256	n/a
540	ERS410660	NZ_FKQO01000000	USA	Human	human invasive	ERS410660	MRSA	ERS410660	yes	no		global	North America	North America_USA_ERS410660	global_ERS410660_USA	1	ok	0		ERS410660	ERS410660									n/a	n/a
541	ERS410670	0	USA	0	0	ERS410670	0	ERS410670	yes	no		global	North America	North America_USA_ERS410670	global_ERS410670_USA	1	ok	0		ERS410670	ERS410670	2010				USA				30	n/a
542	ERS410678	0	USA	0	0	ERS410678	0	ERS410678	yes	no		global	North America	North America_USA_ERS410678	global_ERS410678_USA	1	ok	0		ERS410678	ERS410678	2009				USA				105	n/a
543	ERS410686	0	USA	0	0	ERS410686	0	ERS410686	yes	no		global	North America	North America_USA_ERS410686	global_ERS410686_USA	1	ok	0		ERS410686	ERS410686	2010				USA				25	n/a
544	ERS410693	0	USA	0	0	ERS410693	0	ERS410693	yes	no		global	North America	North America_USA_ERS410693	global_ERS410693_USA	1	ok	0		ERS410693	ERS410693	2009				USA				30	n/a
545	ERS410709	0	USA	0	0	ERS410709	0	ERS410709	yes	no		global	North America	North America_USA_ERS410709	global_ERS410709_USA	1	ok	0		ERS410709	ERS410709	2009				USA				30	n/a
546	ERS410723	0	USA	0	0	ERS410723	0	ERS410723	yes	no		global	North America	North America_USA_ERS410723	global_ERS410723_USA	1	ok	0		ERS410723	ERS410723	2010				USA				5	n/a
547	ERS410724	0	USA	0	0	ERS410724	0	ERS410724	yes	no		global	North America	North America_USA_ERS410724	global_ERS410724_USA	1	ok	0		ERS410724	ERS410724	2009				USA				45	n/a
548	ERS410725	0	USA	0	0	ERS410725	0	ERS410725	yes	no		global	North America	North America_USA_ERS410725	global_ERS410725_USA	1	ok	0		ERS410725	ERS410725	2010				USA				97	n/a
549	ERS410733	0	USA	0	0	ERS410733	0	ERS410733	yes	no		global	North America	North America_USA_ERS410733	global_ERS410733_USA	1	ok	0		ERS410733	ERS410733	2009				USA				105	n/a
550	ERS410739	0	USA	0	0	ERS410739	0	ERS410739	yes	no		global	North America	North America_USA_ERS410739	global_ERS410739_USA	1	ok	0		ERS410739	ERS410739	2009				USA				3014	n/a
551	ERS410741	0	USA	0	0	ERS410741	0	ERS410741	yes	no		global	North America	North America_USA_ERS410741	global_ERS410741_USA	1	ok	0		ERS410741	ERS410741	2009				USA				30	n/a
552	ERS410749	NZ_FKRL01000000	USA	Human	human invasive	ERS410749	MSSA	ERS410749	yes	no		global	North America	North America_USA_ERS410749	global_ERS410749_USA	1	ok	0		ERS410749	ERS410749									n/a	n/a
553	ERS410763	NZ_FKRP01000000	USA	Human	human	ERS410763	MRSA	ERS410763	yes	no		global	North America	North America_USA_ERS410763	global_ERS410763_USA	1	ok	0		ERS410763	ERS410763									n/a	n/a
554	ERS410764	0	USA	0	0	ERS410764	0	ERS410764	yes	no		global	North America	North America_USA_ERS410764	global_ERS410764_USA	1	ok	0		ERS410764	ERS410764	2009				USA				15	n/a
555	ERS410773	NZ_FKRR01000000	USA	Human	human	ERS410773	MRSA	ERS410773	yes	no		global	North America	North America_USA_ERS410773	global_ERS410773_USA	1	ok	0		ERS410773	ERS410773									n/a	n/a
556	ERS410781	NZ_FKRU01000000	USA	Human	human respiratory	ERS410781	MSSA	ERS410781	yes	no		global	North America	North America_USA_ERS410781	global_ERS410781_USA	1	ok	0		ERS410781	ERS410781									n/a	n/a
557	ERS410789	0	USA	0	0	ERS410789	0	ERS410789	yes	no		global	North America	North America_USA_ERS410789	global_ERS410789_USA	1	ok	0		ERS410789	ERS410789	2010				USA				3000	n/a
558	ERS410795	0	USA	0	0	ERS410795	0	ERS410795	yes	no		global	North America	North America_USA_ERS410795	global_ERS410795_USA	1	ok	0		ERS410795	ERS410795	2009				USA				508	n/a
559	ERS410803	NZ_FKRW01000000	USA	Human	human wound	ERS410803	MSSA	ERS410803	yes	no		global	North America	North America_USA_ERS410803	global_ERS410803_USA	1	ok	0		ERS410803	ERS410803									n/a	n/a
560	ERS410804	0	USA	0	0	ERS410804	0	ERS410804	yes	no		global	North America	North America_USA_ERS410804	global_ERS410804_USA	1	ok	0		ERS410804	ERS410804	2009				USA				2995	n/a
561	ERS410805	0	USA	0	0	ERS410805	0	ERS410805	yes	no		global	North America	North America_USA_ERS410805	global_ERS410805_USA	1	ok	0		ERS410805	ERS410805	2009				USA				5	n/a
562	ERS410812	0	USA	0	0	ERS410812	0	ERS410812	yes	no		global	North America	North America_USA_ERS410812	global_ERS410812_USA	1	ok	0		ERS410812	ERS410812	2009				USA				496	n/a
563	ERS410827	0	USA	0	0	ERS410827	0	ERS410827	yes	no		global	North America	North America_USA_ERS410827	global_ERS410827_USA	1	ok	0		ERS410827	ERS410827	2009				USA				97	n/a
564	ERS410828	0	USA	0	0	ERS410828	0	ERS410828	yes	no		global	North America	North America_USA_ERS410828	global_ERS410828_USA	1	ok	0		ERS410828	ERS410828	2009				USA				97	n/a
565	ERS410835	0	USA	0	0	ERS410835	0	ERS410835	yes	no		global	North America	North America_USA_ERS410835	global_ERS410835_USA	1	ok	0		ERS410835	ERS410835	2010				USA				231	n/a
566	ERS410836	0	USA	0	0	ERS410836	0	ERS410836	yes	no		global	North America	North America_USA_ERS410836	global_ERS410836_USA	1	ok	0		ERS410836	ERS410836	2009				USA				5	n/a
567	ERS410848	0	USA	0	0	ERS410848	0	ERS410848	yes	no		global	North America	North America_USA_ERS410848	global_ERS410848_USA	1	ok	0		ERS410848	ERS410848	2009				USA				3015	n/a
568	ERS410851	0	USA	0	0	ERS410851	0	ERS410851	yes	no		global	North America	North America_USA_ERS410851	global_ERS410851_USA	1	ok	0		ERS410851	ERS410851	2009				USA				15	n/a
569	ERS410855	0	USA	0	0	ERS410855	0	ERS410855	yes	no		global	North America	North America_USA_ERS410855	global_ERS410855_USA	1	ok	0		ERS410855	ERS410855	2009				USA				231	n/a
570	ERS410856	0	USA	0	0	ERS410856	0	ERS410856	yes	no		global	North America	North America_USA_ERS410856	global_ERS410856_USA	1	ok	0		ERS410856	ERS410856	2009				USA				3003	n/a
571	ERS410864	0	USA	0	0	ERS410864	0	ERS410864	yes	no		global	North America	North America_USA_ERS410864	global_ERS410864_USA	1	ok	0		ERS410864	ERS410864	2009				USA				105	n/a
572	ERS410871	NZ_FKSP01000000	USA	Human	human respiratory	ERS410871	MRSA	ERS410871	yes	no		global	North America	North America_USA_ERS410871	global_ERS410871_USA	1	ok	0		ERS410871	ERS410871									n/a	n/a
573	ERS410875	0	USA	0	0	ERS410875	0	ERS410875	yes	no		global	North America	North America_USA_ERS410875	global_ERS410875_USA	1	ok	0		ERS410875	ERS410875	2009				USA				22	n/a
574	ERS410880	0	USA	0	0	ERS410880	0	ERS410880	yes	no		global	North America	North America_USA_ERS410880	global_ERS410880_USA	1	ok	0		ERS410880	ERS410880	2009				USA				30	n/a
575	ERS410883	NZ_FKSU01000000	USA	Human	human wound	ERS410883_USA_ST9	MSSA	ERS410883	yes	no		global	North America	North America_USA_ERS410883	global_ERS410883_USA	1	ok	0		ERS410883_USA_ST9	ERS410883									n/a	n/a
576	ERS410884	0	USA	0	0	ERS410884	0	ERS410884	yes	no		global	North America	North America_USA_ERS410884	global_ERS410884_USA	1	ok	0		ERS410884	ERS410884	2009				USA				109	n/a
577	ERS410887	NZ_FKSW01000000	USA	Human	human wound	ERS410887_USA_ST121	MRSA	ERS410887	yes	no		global	North America	North America_USA_ERS410887	global_ERS410887_USA	1	ok	0		ERS410887	ERS410887	2009				USA				121	n/a
578	ERS410887	double, remove	double, remove	double, remove	double, remove	ERS410887_USA_ST121	0	ERS410887	yes	no		global	n/a	n/a_double, remove_ERS410887	global_ERS410887_double, remove	0	ok	double	minus 1	ERS410887_USA_ST121	ERS410887									n/a	n/a
579	ERS410891	NZ_FKSX01000000	USA	Human	human wound	ERS410891	MSSA	ERS410891	yes	no		global	North America	North America_USA_ERS410891	global_ERS410891_USA	1	ok	0		ERS410891	ERS410891									n/a	n/a
580	ERS410892	0	USA	0	0	ERS410892	0	ERS410892	yes	no		global	North America	North America_USA_ERS410892	global_ERS410892_USA	1	ok	0		ERS410892	ERS410892	2009				USA				25	n/a
581	ERS410895	0	USA	0	0	ERS410895	0	ERS410895	yes	no		global	North America	North America_USA_ERS410895	global_ERS410895_USA	1	ok	0		ERS410895	ERS410895	2009				USA				30	n/a
582	ERS410896	0	USA	0	0	ERS410896	0	ERS410896	yes	no		global	North America	North America_USA_ERS410896	global_ERS410896_USA	1	ok	0		ERS410896	ERS410896	2010				USA				2253	n/a
583	ERS410900	NZ_FKTA01000000	USA	Human	human invasive	ERS410900	MSSA	ERS410900	yes	no		global	North America	North America_USA_ERS410900	global_ERS410900_USA	1	ok	0		ERS410900	ERS410900									n/a	n/a
584	ERS410904	NZ_FKTB01000000	USA	Human	human wound	ERS410904	MSSA	ERS410904	yes	no		global	North America	North America_USA_ERS410904	global_ERS410904_USA	1	ok	0		ERS410904	ERS410904									n/a	n/a
585	ERS410908	0	USA	0	0	ERS410908	0	ERS410908	yes	no		global	North America	North America_USA_ERS410908	global_ERS410908_USA	1	ok	0		ERS410908	ERS410908	2009				USA				12	n/a
586	ERS410914	0	USA	0	0	ERS410914	0	ERS410914	yes	no		global	North America	North America_USA_ERS410914	global_ERS410914_USA	1	ok	0		ERS410914	ERS410914	2009				USA				15	n/a
587	ERS410919	NZ_FKTF01000000	USA	Human	human	ERS410919	MRSA	ERS410919	yes	no		global	North America	North America_USA_ERS410919	global_ERS410919_USA	1	ok	0		ERS410919	ERS410919									n/a	n/a
588	ERS410920	0	USA	0	0	ERS410920	0	ERS410920	yes	no		global	North America	North America_USA_ERS410920	global_ERS410920_USA	1	ok	0		ERS410920	ERS410920	2010				USA				15	n/a
589	ERS410926	NZ_FKTK01000000	USA	Human	human respiratory	ERS410926	MRSA	ERS410926	yes	no		global	North America	North America_USA_ERS410926	global_ERS410926_USA	1	ok	0		ERS410926	ERS410926									n/a	n/a
590	ERS410931	0	USA	0	0	ERS410931	0	ERS410931	yes	no		global	North America	North America_USA_ERS410931	global_ERS410931_USA	1	ok	0		ERS410931	ERS410931	2004				USA				109	n/a
591	ERS410937	NZ_FKTJ01000000	USA	Human	human wound	ERS410937	MSSA	ERS410937	yes	no		global	North America	North America_USA_ERS410937	global_ERS410937_USA	1	ok	0		ERS410937	ERS410937									n/a	n/a
592	ERS410941	0	USA	0	0	ERS410941	0	ERS410941	yes	no		global	North America	North America_USA_ERS410941	global_ERS410941_USA	1	ok	0		ERS410941	ERS410941	2004				USA				2562	n/a
593	ERS410976	NZ_FKTR01000000	USA	Human	human respiratory	ERS410976	MRSA	ERS410976	yes	no		global	North America	North America_USA_ERS410976	global_ERS410976_USA	1	ok	0		ERS410976	ERS410976									n/a	n/a
594	ERS410984	0	USA	0	0	ERS410984	0	ERS410984	yes	no		global	North America	North America_USA_ERS410984	global_ERS410984_USA	1	ok	0		ERS410984	ERS410984	2009				USA				2996	n/a
595	ERS410993	0	USA	0	0	ERS410993	0	ERS410993	yes	no		global	North America	North America_USA_ERS410993	global_ERS410993_USA	1	ok	0		ERS410993	ERS410993	2004				USA				45	n/a
596	ERS411004	0	USA	0	0	ERS411004	0	ERS411004	yes	no		global	North America	North America_USA_ERS411004	global_ERS411004_USA	1	ok	0		ERS411004	ERS411004	2004				USA				5	n/a
597	ERS411012	NZ_FKTV01000000	USA	Human	human wound	ERS411012	MSSA	ERS411012	yes	no		global	North America	North America_USA_ERS411012	global_ERS411012_USA	1	ok	0		ERS411012	ERS411012									n/a	n/a
598	ERS411025	NZ_FKTY01000000	USA	Human	human respiratory	ERS411025	MSSA	ERS411025	yes	no		global	North America	North America_USA_ERS411025	global_ERS411025_USA	1	ok	0		ERS411025	ERS411025									n/a	n/a
599	ERS411033	0	USA	0	0	ERS411033	0	ERS411033	yes	no		global	North America	North America_USA_ERS411033	global_ERS411033_USA	1	ok	0		ERS411033	ERS411033	2010				USA				5	n/a
600	ERS411057	0	USA	0	0	ERS411057	0	ERS411057	yes	no		global	North America	North America_USA_ERS411057	global_ERS411057_USA	1	ok	0		ERS411057	ERS411057	2010				USA				30	n/a
601	ERS411112	0	USA	0	0	ERS411112	0	ERS411112	yes	no		global	North America	North America_USA_ERS411112	global_ERS411112_USA	1	ok	0		ERS411112	ERS411112	2004				USA				3755	n/a
602	ERS411121	0	USA	0	0	ERS411121	0	ERS411121	yes	no		global	North America	North America_USA_ERS411121	global_ERS411121_USA	1	ok	0		ERS411121	ERS411121	2004				USA				5	n/a
603	ERS411122	0	USA	0	0	ERS411122	0	ERS411122	yes	no		global	North America	North America_USA_ERS411122	global_ERS411122_USA	1	ok	0		ERS411122	ERS411122	2004				USA				36	n/a
604	ERS411123	0	USA	0	0	ERS411123	0	ERS411123	yes	no		global	North America	North America_USA_ERS411123	global_ERS411123_USA	1	ok	0		ERS411123	ERS411123	2004				USA				15	n/a
605	ERS411125	NZ_FKWA01000000	USA	Human	human invasive	ERS411125	MRSA	ERS411125	yes	no		global	North America	North America_USA_ERS411125	global_ERS411125_USA	1	ok	0		ERS411125	ERS411125									n/a	n/a
606	ERS411127	0	USA	0	0	ERS411127	0	ERS411127	yes	no		global	North America	North America_USA_ERS411127	global_ERS411127_USA	1	ok	0		ERS411127	ERS411127	2004				USA				12	n/a
607	ERS411128	0	USA	0	0	ERS411128	0	ERS411128	yes	no		global	North America	North America_USA_ERS411128	global_ERS411128_USA	1	ok	0		ERS411128	ERS411128	2009				USA				15	n/a
608	ERS411134	0	USA	0	0	ERS411134	0	ERS411134	yes	no		global	North America	North America_USA_ERS411134	global_ERS411134_USA	1	ok	0		ERS411134	ERS411134	2004				USA				88	n/a
609	ERS411135	0	USA	0	0	ERS411135	0	ERS411135	yes	no		global	North America	North America_USA_ERS411135	global_ERS411135_USA	1	ok	0		ERS411135	ERS411135	2004				USA				5	n/a
610	ERS411144	0	USA	0	0	ERS411144	0	ERS411144	yes	no		global	North America	North America_USA_ERS411144	global_ERS411144_USA	1	ok	0		ERS411144	ERS411144	2009				USA				5	n/a
611	ERS411145	0	USA	0	0	ERS411145	0	ERS411145	yes	no		global	North America	North America_USA_ERS411145	global_ERS411145_USA	1	ok	0		ERS411145	ERS411145	2004				USA				1156	n/a
612	ERS411147	0	USA	0	0	ERS411147	0	ERS411147	yes	no		global	North America	North America_USA_ERS411147	global_ERS411147_USA	1	ok	0		ERS411147	ERS411147	2004				USA				3829	n/a
613	ERS411151	NZ_FKUS01000000	USA	Human	human	ERS411151	MRSA	ERS411151	yes	no		global	North America	North America_USA_ERS411151	global_ERS411151_USA	1	ok	0		ERS411151	ERS411151									n/a	n/a
614	ERS411155	NZ_FKUW01000000	USA	Human	human wound	ERS411155	MRSA	ERS411155	yes	no		global	North America	North America_USA_ERS411155	global_ERS411155_USA	1	ok	0		ERS411155	ERS411155									n/a	n/a
615	ERS411156	0	USA	0	0	ERS411156	0	ERS411156	yes	no		global	North America	North America_USA_ERS411156	global_ERS411156_USA	1	ok	0		ERS411156	ERS411156	2004				USA				225	n/a
616	ERS411158	0	USA	0	0	ERS411158	0	ERS411158	yes	no		global	North America	North America_USA_ERS411158	global_ERS411158_USA	1	ok	0		ERS411158	ERS411158	2004				USA				105	n/a
617	ERS411159	0	USA	0	0	ERS411159	0	ERS411159	yes	no		global	North America	North America_USA_ERS411159	global_ERS411159_USA	1	ok	0		ERS411159	ERS411159	2004				USA				30	n/a
618	ERS411161	0	USA	0	0	ERS411161	0	ERS411161	yes	no		global	North America	North America_USA_ERS411161	global_ERS411161_USA	1	ok	0		ERS411161	ERS411161	2004				USA				5	n/a
619	ERS411162	0	USA	0	0	ERS411162	0	ERS411162	yes	no		global	North America	North America_USA_ERS411162	global_ERS411162_USA	1	ok	0		ERS411162	ERS411162	2004				USA				5	n/a
620	ERS411164	0	USA	0	0	ERS411164	0	ERS411164	yes	no		global	North America	North America_USA_ERS411164	global_ERS411164_USA	1	ok	0		ERS411164	ERS411164	2004				USA				225	n/a
621	ERS411166	0	USA	0	0	ERS411166	0	ERS411166	yes	no		global	North America	North America_USA_ERS411166	global_ERS411166_USA	1	ok	0		ERS411166	ERS411166	2004				USA				144	n/a
622	ERS411169	0	USA	0	0	ERS411169	0	ERS411169	yes	no		global	North America	North America_USA_ERS411169	global_ERS411169_USA	1	ok	0		ERS411169	ERS411169	2004				USA				30	n/a
623	ERS411177	0	USA	0	0	ERS411177	0	ERS411177	yes	no		global	North America	North America_USA_ERS411177	global_ERS411177_USA	1	ok	0		ERS411177	ERS411177	2004				USA				85	n/a
624	ERS411180	0	USA	0	0	ERS411180	0	ERS411180	yes	no		global	North America	North America_USA_ERS411180	global_ERS411180_USA	1	ok	0		ERS411180	ERS411180	2004				USA				30	n/a
625	ERS411181	0	USA	0	0	ERS411181	0	ERS411181	yes	no		global	North America	North America_USA_ERS411181	global_ERS411181_USA	1	ok	0		ERS411181	ERS411181	2004				USA				15	n/a
626	ERS411183	0	USA	0	0	ERS411183	0	ERS411183	yes	no		global	North America	North America_USA_ERS411183	global_ERS411183_USA	1	ok	0		ERS411183	ERS411183	2004				USA				5	n/a
627	ERS411185	0	USA	0	0	ERS411185	0	ERS411185	yes	no		global	North America	North America_USA_ERS411185	global_ERS411185_USA	1	ok	0		ERS411185	ERS411185	2004				USA				3004	n/a
628	ERS411188	NZ_FKVS01000000	USA	Human	human respiratory	ERS411188	MRSA	ERS411188	yes	no		global	North America	North America_USA_ERS411188	global_ERS411188_USA	1	ok	0		ERS411188	ERS411188									n/a	n/a
629	ERS411193	0	USA	0	0	ERS411193	0	ERS411193	yes	no		global	North America	North America_USA_ERS411193	global_ERS411193_USA	1	ok	0		ERS411193	ERS411193	2004				USA				45	n/a
630	ERS411195	0	USA	0	0	ERS411195	0	ERS411195	yes	no		global	North America	North America_USA_ERS411195	global_ERS411195_USA	1	ok	0		ERS411195	ERS411195	2004				USA				5	n/a
631	ERS411196	0	USA	0	0	ERS411196	0	ERS411196	yes	no		global	North America	North America_USA_ERS411196	global_ERS411196_USA	1	ok	0		ERS411196	ERS411196	2004				USA				225	n/a
632	ERS411197	0	USA	0	0	ERS411197	0	ERS411197	yes	no		global	North America	North America_USA_ERS411197	global_ERS411197_USA	1	ok	0		ERS411197	ERS411197	2004				USA				188	n/a
633	ERS411202	0	USA	0	0	ERS411202	0	ERS411202	yes	no		global	North America	North America_USA_ERS411202	global_ERS411202_USA	1	ok	0		ERS411202	ERS411202	2004				USA				5	n/a
634	ERS411203	0	USA	0	0	ERS411203	0	ERS411203	yes	no		global	North America	North America_USA_ERS411203	global_ERS411203_USA	1	ok	0		ERS411203	ERS411203	2004				USA				30	n/a
635	ERS411206	0	USA	0	0	ERS411206	0	ERS411206	yes	no		global	North America	North America_USA_ERS411206	global_ERS411206_USA	1	ok	0		ERS411206	ERS411206	2004				USA				30	n/a
636	ERS411211	NZ_FKWK01000000	USA	Human	human respiratory	ERS411211	MRSA	ERS411211	yes	no		global	North America	North America_USA_ERS411211	global_ERS411211_USA	1	ok	0		ERS411211	ERS411211	2004				USA				3016	n/a
637	ERS411211	double, remove	double, remove	double, remove	double, remove	ERS411211	0	ERS411211	yes	no		global	n/a	n/a_double, remove_ERS411211	global_ERS411211_double, remove	0	ok	double	minus 1	ERS411211	ERS411211									n/a	n/a
638	ERS411215	NZ_FKWM01000000	USA	Human	human respiratory	ERS411215	MRSA	ERS411215	yes	no		global	North America	North America_USA_ERS411215	global_ERS411215_USA	1	ok	0		ERS411215	ERS411215	2009				USA				5	n/a
639	ERS411215	double, remove	double, remove	double, remove	double, remove	ERS411215	0	ERS411215	yes	no		global	n/a	n/a_double, remove_ERS411215	global_ERS411215_double, remove	0	ok	double	minus 1	ERS411215	ERS411215									n/a	n/a
640	ERS432033	0	USA	0	0	ERS432033	0	ERS432033	yes	no		global	North America	North America_USA_ERS432033	global_ERS432033_USA	1	ok	0		ERS432033	ERS432033	2010				USA				15	n/a
641	ERS432037	0	USA	0	0	ERS432037	0	ERS432037	yes	no		global	North America	North America_USA_ERS432037	global_ERS432037_USA	1	ok	0		ERS432037	ERS432037	2009				USA				3002	n/a
642	ERS432041	0	USA	0	0	ERS432041	0	ERS432041	yes	no		global	North America	North America_USA_ERS432041	global_ERS432041_USA	1	ok	0		ERS432041	ERS432041	2010				USA				105	n/a
643	ERS432045	NZ_FKWQ01000000	USA	Human	human	ERS432045	MSSA	ERS432045	yes	no		global	North America	North America_USA_ERS432045	global_ERS432045_USA	1	ok	0		ERS432045	ERS432045									n/a	n/a
644	ERS432049	0	USA	0	0	ERS432049	0	ERS432049	yes	no		global	North America	North America_USA_ERS432049	global_ERS432049_USA	1	ok	0		ERS432049	ERS432049	2010				USA				188	n/a
645	ERS432057	NZ_FKWR01000000	USA	Human	human invasive	ERS432057	MRSA	ERS432057	yes	no		global	North America	North America_USA_ERS432057	global_ERS432057_USA	1	ok	0		ERS432057	ERS432057									n/a	n/a
646	ERS432069	NZ_FKWS01000000	USA	Human	human invasive	ERS432069	MRSA	ERS432069	yes	no		global	North America	North America_USA_ERS432069	global_ERS432069_USA	1	ok	0		ERS432069	ERS432069									n/a	n/a
647	ERS432089	0	USA	0	0	ERS432089	0	ERS432089	yes	no		global	North America	North America_USA_ERS432089	global_ERS432089_USA	1	ok	0		ERS432089	ERS432089	2010				USA				105	n/a
648	ERS432093	0	USA	0	0	ERS432093	0	ERS432093	yes	no		global	North America	North America_USA_ERS432093	global_ERS432093_USA	1	ok	0		ERS432093	ERS432093	2010				USA				3008	n/a
649	ERS432097	0	USA	0	0	ERS432097	0	ERS432097	yes	no		global	North America	North America_USA_ERS432097	global_ERS432097_USA	1	ok	0		ERS432097	ERS432097	2010				USA				30	n/a
650	ERS432104	0	USA	0	0	ERS432104	0	ERS432104	yes	no		global	North America	North America_USA_ERS432104	global_ERS432104_USA	1	ok	0		ERS432104	ERS432104	2010				USA				59	n/a
651	ERS432120	0	USA	0	0	ERS432120	0	ERS432120	yes	no		global	North America	North America_USA_ERS432120	global_ERS432120_USA	1	ok	0		ERS432120	ERS432120	2010				USA				5	n/a
652	ERS432123	0	USA	0	0	ERS432123	0	ERS432123	yes	no		global	North America	North America_USA_ERS432123	global_ERS432123_USA	1	ok	0		ERS432123	ERS432123	2010				USA				5	n/a
653	ERS432124	NZ_FKXJ01000000	USA	Human	human invasive	ERS432124	MSSA	ERS432124	yes	no		global	North America	North America_USA_ERS432124	global_ERS432124_USA	1	ok	0		ERS432124	ERS432124									n/a	n/a
654	ERS432131	NZ_FKXB01000000	USA	Human	human wound	ERS432131	MSSA	ERS432131	yes	no		global	North America	North America_USA_ERS432131	global_ERS432131_USA	1	ok	0		ERS432131	ERS432131									n/a	n/a
655	ERS432132	0	USA	0	0	ERS432132	0	ERS432132	yes	no		global	North America	North America_USA_ERS432132	global_ERS432132_USA	1	ok	0		ERS432132	ERS432132	2010				USA				39	n/a
656	ERS432138	0	USA	0	0	ERS432138	0	ERS432138	yes	no		global	North America	North America_USA_ERS432138	global_ERS432138_USA	1	ok	0		ERS432138	ERS432138	2010				USA				30	n/a
657	ERS432140	NZ_FKXE01000000	USA	Human	human	ERS432140	MSSA	ERS432140	yes	no		global	North America	North America_USA_ERS432140	global_ERS432140_USA	1	ok	0		ERS432140	ERS432140									n/a	n/a
658	ERS432146	0	USA	0	0	ERS432146	0	ERS432146	yes	no		global	North America	North America_USA_ERS432146	global_ERS432146_USA	1	ok	0		ERS432146	ERS432146	2010				USA				5	n/a
659	ERS432147	0	USA	0	0	ERS432147	0	ERS432147	yes	no		global	North America	North America_USA_ERS432147	global_ERS432147_USA	1	ok	0		ERS432147	ERS432147	2010				USA				30	n/a
660	ERS432148	NZ_FKXH01000000	USA	Human	human invasive	ERS432148	MSSA	ERS432148	yes	no		global	North America	North America_USA_ERS432148	global_ERS432148_USA	1	ok	0		ERS432148	ERS432148									n/a	n/a
661	ERS432154	0	USA	0	0	ERS432154	0	ERS432154	yes	no		global	North America	North America_USA_ERS432154	global_ERS432154_USA	1	ok	0		ERS432154	ERS432154	2010				USA				30	n/a
662	ERS432155	0	USA	0	0	ERS432155	0	ERS432155	yes	no		global	North America	North America_USA_ERS432155	global_ERS432155_USA	1	ok	0		ERS432155	ERS432155	2010				USA				12	n/a
663	ERS432156	0	USA	0	0	ERS432156	0	ERS432156	yes	no		global	North America	North America_USA_ERS432156	global_ERS432156_USA	1	ok	0		ERS432156	ERS432156	2010				USA				105	n/a
664	ERS432170	NZ_FKXQ01000000	USA	Human	human wound	ERS432170	MRSA	ERS432170	yes	no		global	North America	North America_USA_ERS432170	global_ERS432170_USA	1	ok	0		ERS432170	ERS432170									n/a	n/a
665	ERS432171	0	USA	0	0	ERS432171	0	ERS432171	yes	no		global	North America	North America_USA_ERS432171	global_ERS432171_USA	1	ok	0		ERS432171	ERS432171	2010				USA				30	n/a
666	ERS432179	0	USA	0	0	ERS432179	0	ERS432179	yes	no		global	North America	North America_USA_ERS432179	global_ERS432179_USA	1	ok	0		ERS432179	ERS432179	2010				USA				30	n/a
667	ERS432180	NZ_FKXT01000000	USA	Human	human wound	ERS432180	MRSA	ERS432180	yes	no		global	North America	North America_USA_ERS432180	global_ERS432180_USA	1	ok	0		ERS432180	ERS432180									n/a	n/a
668	ERS432187	0	USA	0	0	ERS432187	0	ERS432187	yes	no		global	North America	North America_USA_ERS432187	global_ERS432187_USA	1	ok	0		ERS432187	ERS432187	2010				USA				30	n/a
669	ERS432188	NZ_FKXX01000000	USA	Human	human	ERS432188	MSSA	ERS432188	yes	no		global	North America	North America_USA_ERS432188	global_ERS432188_USA	1	ok	0		ERS432188	ERS432188									n/a	n/a
670	ERS432194	NZ_FKXW01000000	USA	Human	human	ERS432194	MSSA	ERS432194	yes	no		global	North America	North America_USA_ERS432194	global_ERS432194_USA	1	ok	0		ERS432194	ERS432194									n/a	n/a
671	ERS432196	0	USA	0	0	ERS432196	0	ERS432196	yes	no		global	North America	North America_USA_ERS432196	global_ERS432196_USA	1	ok	0		ERS432196	ERS432196	2010				USA				508	n/a
672	ERS432204	0	USA	0	0	ERS432204	0	ERS432204	yes	no		global	North America	North America_USA_ERS432204	global_ERS432204_USA	1	ok	0		ERS432204	ERS432204	2010				USA				3001	n/a
673	ERS432210	NZ_FKYB01000000	USA	Human	human wound	ERS432210	MRSA	ERS432210	yes	no		global	North America	North America_USA_ERS432210	global_ERS432210_USA	1	ok	0		ERS432210	ERS432210									n/a	n/a
674	ERS432211	NZ_FKYA01000000	USA	Human	human	ERS432211	MRSA	ERS432211	yes	no		global	North America	North America_USA_ERS432211	global_ERS432211_USA	1	ok	0		ERS432211	ERS432211									n/a	n/a
675	ERS432212	NZ_FKYD01000000	USA	Human	human wound	ERS432212	MRSA	ERS432212	yes	no		global	North America	North America_USA_ERS432212	global_ERS432212_USA	1	ok	0		ERS432212	ERS432212									n/a	n/a
676	ERS445051	0	UK	0	0	ERS445051	0	ERS445051	yes	no		global	Europe	Europe_UK_ERS445051	global_ERS445051_UK	1	ok	0		ERS445051	ERS445051	2003				UK				80	n/a
677	ERS445052	0	UK	0	0	ERS445052	0	ERS445052	yes	no		global	Europe	Europe_UK_ERS445052	global_ERS445052_UK	1	ok	0		ERS445052	ERS445052	1953				UK				8	n/a
678	ES26	ERS010972	Spain	0	0	ES26	0	ES26	yes	no		global	Europe	Europe_Spain_ES26	global_ES26_Spain	1	ok	0		ES26	ES26		ERP000609	ERS010972		Spain		1		n/a	n/a
679	ET3-1	0	Ireland	animal	animal	ET3-1	0	ET3-1	yes	no		global	Europe	Europe_Ireland_ET3-1	global_ET3-1_Ireland	1	ok	0		ET3-1	ET3-1	1993				Ireland		1	animal	151	1
680	FL355	ERS195389	USA	Human	human	FL355	0	FL355	yes	no		global	North America	North America_USA_FL355	global_FL355_USA	1	ok	0		FL355	FL355	May 2009	ERP001198	ERS195389		USA		4	human	8	0
681	FL359	ERS195393	USA	Human	human	FL359	0	FL359	yes	no		global	North America	North America_USA_FL359	global_FL359_USA	1	ok	0		FL359	FL359	2009-08-01	ERP001198	ERS195393		USA		4	human	8	1
682	FL361	ERS195395	USA	Human	human	FL361	0	FL361	yes	no		global	North America	North America_USA_FL361	global_FL361_USA	1	ok	0		FL361	FL361	2009-09-01	ERP001198	ERS195395		USA		4	human	8	1
683	FL364	ERS195398	USA	Human	human	FL364	0	FL364	yes	no		global	North America	North America_USA_FL364	global_FL364_USA	1	ok	0		FL364	FL364	2009-09-01	ERP001198	ERS195398		USA		4	human	8	1
684	FL366	ERS195400	USA	Human	human	FL366	0	FL366	yes	no		global	North America	North America_USA_FL366	global_FL366_USA	1	ok	0		FL366	FL366	2009-09-01	ERP001198	ERS195400		USA		4	human	8	1
685	FL376	ERS195410	USA	Human	human	FL376	0	FL376	yes	no		global	North America	North America_USA_FL376	global_FL376_USA	1	ok	0		FL376	FL376	2010-04-01	ERP001198	ERS195410		USA		4	human	8	1
686	FL377	ERS195411	USA	Human	human	FL377	0	FL377	yes	no		global	North America	North America_USA_FL377	global_FL377_USA	1	ok	0		FL377	FL377	2010-04-01	ERP001198	ERS195411		USA		4	human	8	1
687	FL379	ERS195413	USA	Human	human	FL379	0	FL379	yes	no		global	North America	North America_USA_FL379	global_FL379_USA	1	ok	0		FL379	FL379	May 2010	ERP001198	ERS195413		USA		4	human	8	1
688	FL392	ERS195426	USA	Human	human	FL392	0	FL392	yes	no		global	North America	North America_USA_FL392	global_FL392_USA	1	ok	0		FL392	FL392	January 2011	ERP001198	ERS195426		USA		4	human	8	1
689	FRICAR	ERS010974	France	0	0	FRICAR	0	FRICAR	yes	no		global	Europe	Europe_France_FRICAR	global_FRICAR_France	1	ok	0		FRICAR	FRICAR		ERP000609	ERS010974		France		1		n/a	n/a
690	GBR_Cornwall_2011	ERR156333	UK	Human	human	GBR_Cornwall_2011			yes	no		global	Europe	Europe_UK_GBR_Cornwall_2011	global_GBR_Cornwall_2011_UK	1	ok	0		GBR_Cornwall_2011	GBR_Cornwall_2011									n/a	n/a
691	GBR_London__2006	ERR144770	UK	animal	dog	GBR_London__2006			yes	no		global	Europe	Europe_UK_GBR_London__2006	global_GBR_London__2006_UK	1	ok	0		GBR_London__2006	GBR_London__2006									n/a	n/a
692	GBR_Preston_2012a	ERR234840	UK	Human	human	GBR_Preston_2012a			yes	no		global	Europe	Europe_UK_GBR_Preston_2012a	global_GBR_Preston_2012a_UK	1	ok	0		GBR_Preston_2012a	GBR_Preston_2012a									n/a	n/a
693	GBR_Suffolk_2005	ERR144837	UK	animal	dog	GBR_Suffolk_2005			yes	no		global	Europe	Europe_UK_GBR_Suffolk_2005	global_GBR_Suffolk_2005_UK	1	ok	0		GBR_Suffolk_2005	GBR_Suffolk_2005									n/a	n/a
694	GBR_Suffolk_2005a	ERR237625	UK	animal	dog	GBR_Suffolk_2005a			yes	no		global	Europe	Europe_UK_GBR_Suffolk_2005a	global_GBR_Suffolk_2005a_UK	1	ok	0		GBR_Suffolk_2005a	GBR_Suffolk_2005a									n/a	n/a
695	GBR_Truro_2012b	ERR234861	UK	Human	human	GBR_Truro_2012b			yes	no		global	Europe	Europe_UK_GBR_Truro_2012b	global_GBR_Truro_2012b_UK	1	ok	0		GBR_Truro_2012b	GBR_Truro_2012b									n/a	n/a
696	GKP136_11	NZ_FMPJ01000000	UK	food	food	GKP136_11			yes	yes		global	Europe	Europe_UK_GKP136_11	global_GKP136_11_UK	1	ok	0		Staph_aureus_strain_GKP136_11_bulk_milk_UK_v2	GKP136_11									n/a	n/a
697	GKP136-22	NZ_FMQT01000000	UK	food	food	GKP136-22			yes	yes		global	Europe	Europe_UK_GKP136-22	global_GKP136-22_UK	1	ok	0		Staph_aureus_strain_GKP136-22_bulk_milk_UK	GKP136-22									n/a	n/a
698	H211	ERS010981	Denmark	0	0	H211	0	H211	yes	no		global	Europe	Europe_Denmark_H211	global_H211_Denmark	1	ok	0		H211	H211		ERP000609	ERS010981		Denmark		1		n/a	n/a
699	H216	ERS010982	Denmark	0	0	H216	0	H216	yes	no		global	Europe	Europe_Denmark_H216	global_H216_Denmark	1	ok	0		H216	H216		ERP000609	ERS010982		Denmark		1		n/a	n/a
700	H24	NZ_CTWS01000000	Egypt	Human	human	H24			yes	yes		Africa	Africa	Africa_Egypt_H24	Africa_H24_Egypt	1	ok	0		Staph_aureus_H24	H24									n/a	n/a
701	HA	ERR128709	UK	Human	human	HA	SASCBU44A	HA	yes	no		global	Europe	Europe_UK_HA	global_HA_UK	1	ok	0		HA	HA	2011	ERP000985	ERR128709	SASCBU44A	UK		4	human	2371	1
702	HDG2	ERR025802	Portugal	0	0	HDG2	0	HDG2	yes	no		global	Europe	Europe_Portugal_HDG2	global_HDG2_Portugal	1	ok	0		HDG2	HDG2	1992	ERP000228	ERR025802		Portugal		4		239	1
703	HF	ERR131809	UK	Human	human	HF	SASCBU44F	HF	yes	no		global	Europe	Europe_UK_HF	global_HF_UK	1	ok	0		HF	HF	2011	ERP000985	ERR131809	SASCBU44F	UK		4	human	2371	1
704	HI	ERR131812	UK	Human	human	HI	SASCBU44I	HI	yes	no		global	Europe	Europe_UK_HI	global_HI_UK	1	ok	0		HI	HI	2011	ERP000985	ERR131812	SASCBU44I	UK		4	human	2371	1
705	HM	ERR128713	UK	Human	human	HM	SASCBU44M	HM	yes	no		global	Europe	Europe_UK_HM	global_HM_UK	1	ok	0		HM	HM	2011	ERP000985	ERR128713	SASCBU44M	UK		4	human	2371	1
706	HN	ERR128714	UK	Human	human	HN			yes	no		global	Europe	Europe_UK_HN	global_HN_UK	1	ok	0		HN	HN									n/a	n/a
707	HO_5096_0412	NC_017763	England	unknown	unknown	HO_5096_0412			yes	yes	yes	global	Europe	Europe_England_HO_5096_0412	global_HO_5096_0412_England	1	ok	0		HO 5096 0412	HO_5096_0412	2005				UK		3	human	22	1
708	HU106	ERR064908	Hungary	0	0	HU106	0	HU106	yes	no		global	Europe	Europe_Hungary_HU106	global_HU106_Hungary	1	ok	0		HU106	HU106	1996	ERP000609	ERR064908		Hungary		4		239	1
709	HU109	ERR064909	Hungary	0	0	HU109	0	HU109	yes	no		global	Europe	Europe_Hungary_HU109	global_HU109_Hungary	1	ok	0		HU109	HU109	1996	ERP000609	ERR064909		Hungary		4		239	1
710	HU16	ERS010935	Turkey	Human	human	HU16	0	HU16	yes	no		global	Asia	Asia_Turkey_HU16	global_HU16_Turkey	1	ok	0		HU16	HU16	26th February 2007	ERP000228	ERS010935		Turkey		6	human	239	1
711	HU25	ERR064910	Brazil	0	0	HU25	0	HU25	yes	no		global	South America	South America_Brazil_HU25	global_HU25_Brazil	1	ok	0		HU25	HU25	1993	ERP000609	ERR064910		Brazil		4		239	1
712	HU6	ERS010925	Turkey	Human	human	HU6	0	HU6	yes	no		global	Asia	Asia_Turkey_HU6	global_HU6_Turkey	1	ok	0		HU6	HU6	25th September 2006	ERP000228	ERS010925		Turkey		6	human	239	1
713	HU9	ERS010928	Turkey	Human	human	HU9	0	HU9	yes	no		global	Asia	Asia_Turkey_HU9	global_HU9_Turkey	1	ok	0		HU9	HU9	4th April 2007	ERP000228	ERS010928		Turkey		6	human	239	1
714	HUSA304	ERR064912	Hungary	0	0	HUSA304	0	HUSA304	yes	no		global	Europe	Europe_Hungary_HUSA304	global_HUSA304_Hungary	1	ok	0		HUSA304	HUSA304	1993	ERP000609	ERR064912		Hungary		4		239	1
715	ICP5062	ERR064915	Portugal	0	0	ICP5062	0	ICP5062	yes	no		global	Europe	Europe_Portugal_ICP5062	global_ICP5062_Portugal	1	ok	0		ICP5062	ICP5062	1993	ERP000609	ERR064915		Portugal		4		n/a	1
716	ILRI_Eymole11	NZ_LN6269	Kenya	animal	camel	NZ_LN626917_ILRI_Eymole11			yes	yes		Africa	Africa	Africa_Kenya_ILRI_Eymole11	Africa_ILRI_Eymole11_Kenya	1	ok	0		NZ_LN626917_ILRI_Eymole11	ILRI_Eymole11									n/a	n/a
717	ILS-03	LSFB00000000	Kenya	animal milk	camel milk	ILS03			yes	no		Africa	Africa	Africa_Kenya_ILS-03	Africa_ILS-03_Kenya	1	ok	0		ILS-03	ILS-03	26th July 2007								n/a	0
718	ILS-06	LSFA00000000	Kenya	animal milk	camel milk	ILS06			yes	no		Africa	Africa	Africa_Kenya_ILS-06	Africa_ILS-06_Kenya	1	ok	0		ILS-06	ILS-06	26th July 2007								n/a	0
719	ILS-09	LSFC00000000	Somalia	animal milk	camel milk	ILS09			yes	no		Africa	Africa	Africa_Somalia_ILS-09	Africa_ILS-09_Somalia	1	ok	0		ILS-09	ILS-09	31st July 2007								n/a	0
720	ILS-12	LSAT00000000	Somalia	animal milk	camel milk	ILS12			yes	no		Africa	Africa	Africa_Somalia_ILS-12	Africa_ILS-12_Somalia	1	ok	0		ILS-12	ILS-12	31st July 2007								n/a	0
721	ILS-17	LSFD00000000	Kenya	animal milk	camel milk	ILS17			yes	no		Africa	Africa	Africa_Kenya_ILS-17	Africa_ILS-17_Kenya	1	ok	0		ILS-17	ILS-17	6th August 2007								n/a	0
722	ILS-20	LSAS00000000	Kenya	animal milk	camel milk	ILS20			yes	no		Africa	Africa	Africa_Kenya_ILS-20	Africa_ILS-20_Kenya	1	ok	0		ILS-20	ILS-20	21st August 2007								n/a	0
723	ILS-26	LSAU00000000	Kenya	animal milk	camel milk	ILS26			yes	no		Africa	Africa	Africa_Kenya_ILS-26	Africa_ILS-26_Kenya	1	ok	0		ILS-26	ILS-26	21st August 2007								n/a	0
724	ILS-37	LSAV00000000	Kenya	animal milk	camel milk	ILS37			yes	no		Africa	Africa	Africa_Kenya_ILS-37	Africa_ILS-37_Kenya	1	ok	0		ILS-37	ILS-37	21st August 2007								n/a	0
725	ILS-48	LSAW00000000	Kenya	animal milk	camel milk	ILS48			yes	no		Africa	Africa	Africa_Kenya_ILS-48	Africa_ILS-48_Kenya	1	ok	0		ILS-48	ILS-48	1st June 2008								n/a	0
726	ILS-49	LSDV00000000	Kenya	animal milk	camel milk	ILS49			yes	no		Africa	Africa	Africa_Kenya_ILS-49	Africa_ILS-49_Kenya	1	ok	0		ILS-49	ILS-49	1st June 2008								n/a	0
727	ILS-53	LSDW00000000	Kenya	animal milk	camel milk	ILS53			yes	no		Africa	Africa	Africa_Kenya_ILS-53	Africa_ILS-53_Kenya	1	ok	0		ILS-53	ILS-53	1st July 2008								n/a	0
728	ILS-62	LSDX00000000	Côte d'Ivoire	animal milk	cow milk	ILS62			yes	no		Africa	Africa	Africa_Côte d'Ivoire_ILS-62	Africa_ILS-62_Côte d'Ivoire	1	ok	0		ILS-62	ILS-62	1st June 2011								n/a	0
729	ILS-66	LSDY00000000	Kenya	animal milk	camel milk	ILS66			yes	no		Africa	Africa	Africa_Kenya_ILS-66	Africa_ILS-66_Kenya	1	ok	0		ILS-66	ILS-66	1st January 2010								n/a	0
730	ILS-71	LSDZ00000000	Côte d'Ivoire	animal milk	cow milk	ILS71			yes	no		Africa	Africa	Africa_Côte d'Ivoire_ILS-71	Africa_ILS-71_Côte d'Ivoire	1	ok	0		ILS-71	ILS-71	1st June 2011								n/a	0
731	ILS-72	NAZI00000000	Côte d'Ivoire	animal milk	cow milk	ILS72			yes	no		Africa	Africa	Africa_Côte d'Ivoire_ILS-72	Africa_ILS-72_Côte d'Ivoire	1	ok	0		ILS-72	ILS-72	1st June 2011								n/a	0
732	ILS-75	LSEA00000000	Côte d'Ivoire	animal milk	cow milk	ILS75			yes	no		Africa	Africa	Africa_Côte d'Ivoire_ILS-75	Africa_ILS-75_Côte d'Ivoire	1	ok	0		ILS-75	ILS-75	1st June 2011								n/a	0
733	ILS-76	LSEB00000000	Kenya	animal milk	goat milk	ILS76			yes	no		Africa	Africa	Africa_Kenya_ILS-76	Africa_ILS-76_Kenya	1	ok	0		ILS-76	ILS-76	1st January 2010								n/a	0
734	ILS-77	LSEC00000000	Côte d'Ivoire	animal milk	cow milk	ILS77			yes	no		Africa	Africa	Africa_Côte d'Ivoire_ILS-77	Africa_ILS-77_Côte d'Ivoire	1	ok	0		ILS-77	ILS-77	1st June 2011								n/a	0
735	ILS-78	LSED00000000	Côte d'Ivoire	animal milk	cow milk	ILS78			yes	no		Africa	Africa	Africa_Côte d'Ivoire_ILS-78	Africa_ILS-78_Côte d'Ivoire	1	ok	0		ILS-78	ILS-78	1st June 2011								n/a	0
736	ILS-79	LSEE00000000	Côte d'Ivoire	animal milk	cow milk	ILS79			yes	no		Africa	Africa	Africa_Côte d'Ivoire_ILS-79	Africa_ILS-79_Côte d'Ivoire	1	ok	0		ILS-79	ILS-79	1st June 2011								n/a	0
737	IU10	ERS010952	Turkey	Human	human	IU10	0	IU10	yes	no		global	Asia	Asia_Turkey_IU10	global_IU10_Turkey	1	ok	0		IU10	IU10	16th March 2007	ERP000228	ERS010952		Turkey		4	human	239	1
738	JH1	NC_009632	USA	Human	human	JH1			yes	yes	yes	global	North America	North America_USA_JH1	global_JH1_USA	1	ok	0		JH1	JH1	2003				United States		4	human	105	1
739	JH9	NC_009487	USA	Human	human	JH9			yes	yes		global	North America	North America_USA_JH9	global_JH9_USA	1	ok	0		NC_009487_JH9	JH9									n/a	n/a
740	JKD6008	NC_017341	New Zealand	Human	human	JKD6008			yes	yes	yes	global	Oceania	Oceania_New Zealand_JKD6008	global_JKD6008_New Zealand	1	ok	0		JKD6008	JKD6008	2003				New Zealand		1	human	239	1
741	JKD6159	NC_017338	Australia	Human	human	JKD6159			yes	yes	yes	global	Oceania	Oceania_Australia_JKD6159	global_JKD6159_Australia	1	ok	0		JKD6159	JKD6159	2010				Australia		1	human	93	1
742	LG251	NC_017349	England	animal	cow	LGA251			yes	yes	yes	global	Europe	Europe_England_LG251	global_LG251_England	1	ok	0		LG251	LG251	2007				UK		3	bovine	425	1
743	LHH1	ERR064916	USA	0	0	LHH1	0	LHH1	yes	no		global	North America	North America_USA_LHH1	global_LHH1_USA	1	ok	0		LHH1	LHH1	1994	ERP000609	ERR064916		USA		4		239	1
744	LIT68	ERS049860	Lithuania	0	0	LIT68	0	LIT68	yes	no		global	Europe	Europe_Lithuania_LIT68	global_LIT68_Lithuania	1	ok	0		LIT68	LIT68		ERP000609	ERS049860		Lithuania		1		n/a	n/a
745	LIT89	ERS049879	Lithuania	0	0	LIT89	0	LIT89	yes	no		global	Europe	Europe_Lithuania_LIT89	global_LIT89_Lithuania	1	ok	0		LIT89	LIT89		ERP000609	ERS049879		Lithuania		1		n/a	n/a
746	M013	NC_016928	Taiwan	Human	human	M013			yes	yes		global	Asia	Asia_Taiwan_M013	global_M013_Taiwan	1	ok	0		NC_016928_M013	M013									n/a	n/a
747	M116	ERS049880	Vietnam	0	0	M116	0	M116	yes	no		global	Asia	Asia_Vietnam_M116	global_M116_Vietnam	1	ok	0		M116	M116		ERP000609	ERS049880		Vietnam		1		n/a	n/a
748	M1229	ERS049881	Denmark	0	0	M1229	0	M1229	yes	no		global	Europe	Europe_Denmark_M1229	global_M1229_Denmark	1	ok	0		M1229	M1229		ERP000609	ERS049881		Denmark		1		n/a	n/a
749	M170	ERS049882	Tsunami 2004	0	0	M170	0	M170	yes	no		global	n/a	n/a_Tsunami 2004_M170	global_M170_Tsunami 2004	1	ok	0		M170	M170		ERP000609	ERS049882		Tsunami 2004		1		n/a	n/a
750	M418	ERS049884	India	0	0	M418	0	M418	yes	no		global	Asia	Asia_India_M418	global_M418_India	1	ok	0		M418	M418		ERP000609	ERS049884		India		1		n/a	n/a
751	M592	ERS049885	Syria	0	0	M592	0	M592	yes	no		global	Asia	Asia_Syria_M592	global_M592_Syria	1	ok	0		M592	M592		ERP000609	ERS049885		Syria		1		n/a	n/a
752	M996	ERS049887	China	0	0	M996	0	M996	yes	no		global	Asia	Asia_China_M996	global_M996_China	1	ok	0		M996	M996		ERP000609	ERS049887		China		1		n/a	n/a
753	MAL11	ERS049888	Malaysia	0	0	MAL11	0	MAL11	yes	no		global	Asia	Asia_Malaysia_MAL11	global_MAL11_Malaysia	1	ok	0		MAL11	MAL11		ERP000609	ERS049888		Malaysia		1		n/a	n/a
754	MAL215	ERS049890	Malaysia	0	0	MAL215	0	MAL215	yes	no		global	Asia	Asia_Malaysia_MAL215	global_MAL215_Malaysia	1	ok	0		MAL215	MAL215		ERP000609	ERS049890		Malaysia		1		n/a	n/a
755	MAL3	ERS049891	Malaysia	0	0	MAL3	0	MAL3	yes	no		global	Asia	Asia_Malaysia_MAL3	global_MAL3_Malaysia	1	ok	0		MAL3	MAL3		ERP000609	ERS049891		Malaysia		1		n/a	n/a
756	MRSA_11C	ERR101900	UK	Human	human	MRSA_11C	0	MRSA_11C	yes	no		global	Europe	Europe_UK_MRSA_11C	global_MRSA_11C_UK	1	ok	0		MRSA_11C	MRSA_11C	2009	ERP001256	ERR101900		UK		4	human	22	1
757	MRSA_14C	ERR103395	UK	Human	human	MRSA_14C			yes	no		global	Europe	Europe_UK_MRSA_14C	global_MRSA_14C_UK	1	ok	0		MRSA_14C	MRSA_14C									n/a	n/a
758	MRSA_15C	ERR103396	UK	Human	human	MRSA_15C	0	MRSA_15C	yes	no		global	Europe	Europe_UK_MRSA_15C	global_MRSA_15C_UK	1	ok	0		MRSA_15C	MRSA_15C	2009	ERP001256	ERR103396		UK		4	human	22	1
759	MRSA_18B	ERR159680	UK	Human	human	MRSA_18B	0	MRSA_18B	yes	no		global	Europe	Europe_UK_MRSA_18B	global_MRSA_18B_UK	1	ok	0		MRSA_18B	MRSA_18B	2009	ERP001256	ERR159680		UK		4	human	36	1
760	MRSA01	ERR108055	UK	Human	human	MRSA01			yes	no		global	Europe	Europe_UK_MRSA01	global_MRSA01_UK	1	ok	0		MRSA01	MRSA01									n/a	n/a
761	MRSA03	ERR108057	UK	Human	human	MRSA03	0	MRSA03	yes	no		global	Europe	Europe_UK_MRSA03	global_MRSA03_UK	1	ok	0		MRSA03	MRSA03	2012	ERP001177	ERR108057		UK		4	human	n/a	1
762	MRSA04	ERR108058	UK	Human	human	MRSA04			yes	no		global	Europe	Europe_UK_MRSA04	global_MRSA04_UK	1	ok	0		MRSA04	MRSA04									n/a	n/a
763	MRSA05	ERR108059	UK	Human	human	MRSA05			yes	no		global	Europe	Europe_UK_MRSA05	global_MRSA05_UK	1	ok	0		MRSA05	MRSA05									n/a	n/a
764	MRSA09	ERR108039	UK	Human	human	MRSA09			yes	no		global	Europe	Europe_UK_MRSA09	global_MRSA09_UK	1	ok	0		MRSA09	MRSA09									n/a	n/a
765	MRSA11	ERR108041	UK	Human	human	MRSA11	0	MRSA11	yes	no		global	Europe	Europe_UK_MRSA11	global_MRSA11_UK	1	ok	0		MRSA11	MRSA11	2012	ERP001177	ERR108041		UK		4	human	n/a	1
766	MRSA12	ERR108042	UK	Human	human	MRSA12	0	MRSA12	yes	no		global	Europe	Europe_UK_MRSA12	global_MRSA12_UK	1	ok	0		MRSA12	MRSA12	2012	ERP001177	ERR108042		UK		4	human	n/a	1
767	MRSA13	ERR108043	UK	Human	human	MRSA13	0	MRSA13	yes	no		global	Europe	Europe_UK_MRSA13	global_MRSA13_UK	1	ok	0		MRSA13	MRSA13	2012	ERP001177	ERR108043		UK		4	human	n/a	1
768	MRSA15	ERR108045	UK	Human	human	MRSA15	0	MRSA15	yes	no		global	Europe	Europe_UK_MRSA15	global_MRSA15_UK	1	ok	0		MRSA15	MRSA15	2012	ERP001177	ERR108045		UK		4	human	n/a	1
769	MRSA16	ERR108046	UK	Human	human	MRSA16			yes	no		global	Europe	Europe_UK_MRSA16	global_MRSA16_UK	1	ok	0		MRSA16	MRSA16									n/a	n/a
770	MRSA17	ERR108047	UK	Human	human	MRSA17			yes	no		global	Europe	Europe_UK_MRSA17	global_MRSA17_UK	1	ok	0		MRSA17	MRSA17									n/a	n/a
771	MRSA22	ERR108052	UK	Human	human	MRSA22	0	MRSA22	yes	no		global	Europe	Europe_UK_MRSA22	global_MRSA22_UK	1	ok	0		MRSA22	MRSA22	2012	ERP001177	ERR108052		UK		4	human	n/a	1
772	MRSA252	NC_002952	UK	Human	human	MRSA252			yes	yes	yes	global	Europe	Europe_UK_MRSA252	global_MRSA252_UK	1	ok	0		MRSA252	MRSA252	1997				UK		1	human	36	1
773	MSHR1132	NC_016941	USA	Human	human	MSHR1132			no	yes		global	North America	North America_USA_MSHR1132	global_MSHR1132_USA	1	fehler	0												n/a	n/a
774	MSSA476	NC_002953	UK	Human	human	MSSA476			yes	yes	yes	global	Europe	Europe_UK_MSSA476	global_MSSA476_UK	1	ok	0		MSSA476	MSSA476	1998				UK		1	human	1	0
775	MU1	ERS010906	Turkey	Human	human	MU1	0	MU1	yes	no		global	Asia	Asia_Turkey_MU1	global_MU1_Turkey	1	ok	0		MU1	MU1	2008	ERP000228	ERS010906		Turkey		6	human	239	1
776	MU20	ERS010921	Turkey	Human	human	MU20	0	MU20	yes	no		global	Asia	Asia_Turkey_MU20	global_MU20_Turkey	1	ok	0		MU20	MU20	2009	ERP000228	ERS010921		Turkey		6	human	239	1
777	Mu3	NC_009782	Japan	Human	human	Mu3			yes	yes		global	Asia	Asia_Japan_Mu3	global_Mu3_Japan	1	ok	0		MU3	MU3	2008	ERP000228	ERS010908		Turkey		6	human	239	1
778	Mu3	0	0	0	0	NC_009782_Mu3	0	Mu3	yes	no		global	n/a	n/a_0_Mu3	global_Mu3_0	1	ok	double	different genome data. Kept	NC_009782_Mu3	Mu3									n/a	n/a
779	Mu50	NC_002758	Japan	Human	human	Mu50			yes	yes	yes	global	Asia	Asia_Japan_Mu50	global_Mu50_Japan	1	ok	0		Mu50	Mu50	1996				Japan		1	human	5	1
780	MW2	NC_003923	USA	Human	human	MW2			yes	yes	yes	global	North America	North America_USA_MW2	global_MW2_USA	1	ok	0		MW2	MW2	1998				United States		2	human	1	1
781	N315	NC_002745	Japan	Human	human	N315			yes	yes	yes	global	Asia	Asia_Japan_N315	global_N315_Japan	1	ok	0		N315	N315	1982				Japan		1	human	5	1
782	Na21	ERS049893	Sri Lanka	0	0	Na21	0	Na21	yes	no		global	Asia	Asia_Sri Lanka_Na21	global_Na21_Sri Lanka	1	ok	0		Na21	Na21		ERP000609	ERS049893		Sri Lanka		1		n/a	n/a
783	NA32	ERS049894	Denmark	0	0	NA32	0	NA32	yes	no		global	Europe	Europe_Denmark_NA32	global_NA32_Denmark	1	ok	0		NA32	NA32		ERP000609	ERS049894		Denmark		1		n/a	n/a
784	NCTC_8325	NC_007795	UK	Human	human	reference			yes	yes	yes	global	Europe	Europe_UK_NCTC_8325	global_NCTC_8325_UK	1	ok	0		NC_007795_NCTC_8325	NCTC_8325									n/a	n/a
785	Newman	NC_009641	Japan	Human	human	Newman			yes	yes	yes	global	Asia	Asia_Japan_Newman	global_Newman_Japan	1	ok	0		Newman	Newman	1952				Japan		1	human	8	1
786	NL_0113_99-5	ERS034615	Netherlands	Human	human	NL_0113_99-5			yes	no		global	Europe	Europe_Netherlands_NL_0113_99-5	global_NL_0113_99-5_Netherlands	1	ok	0		NL_0113_99-5	NL_0113_99-5	11th September 1999	ERP000150	ERS034615	RH10000153	Netherlands		4	human	22	0
787	NL_0113_99-5	double, remove	double, remove	double, remove	double, remove	NL_0113_99-5	0	NL_0113_99-5	yes	no		global	n/a	n/a_double, remove_NL_0113_99-5	global_NL_0113_99-5_double, remove	0	ok	double	minus 1	NL_0113_99-5	NL_0113_99-5									n/a	n/a
788	O11	CP024649	France	animal	sheep	O11			yes	yes		global	Europe	Europe_France_O11	global_O11_France	1	ok	0		Staph_aureus_O11_CP024649	O11									n/a	n/a
789	O46	NZ_CP025395	France	animal	sheep	O46			yes	yes		global	Europe	Europe_France_O46	global_O46_France	1	ok	0		Staph_aureus_O46_NZ_CP025395	O46									n/a	n/a
790	P1	ERR070045	UK	Human	human	P1	SASCBU5	P1	yes	no		global	Europe	Europe_UK_P1	global_P1_UK	1	ok	0		P1	P1	2011	ERP000985	ERR070045	SASCBU5	UK		4	human	2371	1
791	P13_13	ERR232551	UK	Human	human	P13_13			yes	no		global	Europe	Europe_UK_P13_13	global_P13_13_UK	1	ok	0		P13_13	P13_13									n/a	n/a
792	P14	ERR072246	UK	Human	human	P14	SASCBU17	P14	yes	no		global	Europe	Europe_UK_P14	global_P14_UK	1	ok	0		P14	P14	2011	ERP000985	ERR072246	SASCBU17	UK		4	human	2371	1
793	P14_14	ERR232552	UK	Human	human	P14_14	2462STDY5431508	P14_14	yes	no		global	Europe	Europe_UK_P14_14	global_P14_14_UK	1	ok	0		P14_14	P14_14	2011	ERP002036	ERR232552	2462STDY5431508	UK		4	human	8	n/a
794	P2	ERR070042	UK	Human	human	P2	SASCBU2	P2	yes	no		global	Europe	Europe_UK_P2	global_P2_UK	1	ok	0		P2	P2	2011	ERP000985	ERR070042	SASCBU2	UK		4	human	2371	1
795	P2_2A	ERR230474	UK	Human	human	P2_2A	MHEP1910	P2_2A	yes	no		global	Europe	Europe_UK_P2_2A	global_P2_2A_UK	1	ok	0		P2_2A	P2_2A	2011	ERP002036	ERR230474	MHEP1910	UK		4	human	2046	n/a
796	P2_2B	ERR230480	UK	Human	human	P2_2B	MHEP6214	P2_2B	yes	no		global	Europe	Europe_UK_P2_2B	global_P2_2B_UK	1	ok	0		P2_2B	P2_2B	2011	ERP002036	ERR230480	MHEP6214	UK		4	human	2046	n/a
797	P20_20	ERR232567	UK	Human	human	P20_20	2462STDY5431480	P20_20	yes	no		global	Europe	Europe_UK_P20_20	global_P20_20_UK	1	ok	0		P20_20	P20_20	2011	ERP002036	ERR232567	2462STDY5431480	UK		4	human	36	n/a
798	P22	ERR124434	UK	Human	human	P22	SASCBU31	P22	yes	no		global	Europe	Europe_UK_P22	global_P22_UK	1	ok	0		P22	P22	2011	ERP000985	ERR124434	SASCBU31	UK		4	human	2371	1
799	P25	ERR128708	UK	Human	human	P25			yes	no		global	Europe	Europe_UK_P25	global_P25_UK	1	ok	0		P25	P25									n/a	n/a
800	P26	0	0	0	0	P26	0	P26	yes	no		global	n/a	n/a_0_P26	global_P26_0	1	ok	0		P26	P26									n/a	n/a
801	P33_33	ERR232586	UK	Human	human	P33_33			yes	no		global	Europe	Europe_UK_P33_33	global_P33_33_UK	1	ok	0		P33_33	P33_33									n/a	n/a
802	P38_38	ERR232592	UK	Human	human	P38_38	2462STDY5431526	P38_38	yes	no		global	Europe	Europe_UK_P38_38	global_P38_38_UK	1	ok	0		P38_38	P38_38	2011	ERP002036	ERR232592	2462STDY5431526	UK		4	human	22	n/a
803	P4	ERR070044	UK	Human	human	P4	SASCBU4	P4	yes	no		global	Europe	Europe_UK_P4	global_P4_UK	1	ok	0		P4	P4	2011	ERP000985	ERR070044	SASCBU4	UK		4	human	2371	1
804	P42_42	ERR232596	UK	Human	human	P42_42			yes	no		global	Europe	Europe_UK_P42_42	global_P42_42_UK	1	ok	0		P42_42	P42_42									n/a	n/a
805	P43_43	ERR232597	UK	Human	human	P43_43			yes	no		global	Europe	Europe_UK_P43_43	global_P43_43_UK	1	ok	0		P43_43	P43_43									n/a	n/a
806	P9	ERR070034	UK	Human	human	P9	SASCBU10	P9	yes	no		global	Europe	Europe_UK_P9	global_P9_UK	1	ok	0		P9	P9	2011	ERP000985	ERR070034	SASCBU10	UK		4	human	2371	1
807	R35	ERR064935	USA	0	0	R35	0	R35	yes	no		global	North America	North America_USA_R35	global_R35_USA	1	ok	0		R35	R35	1987	ERP000609	ERR064935		USA		4		239	1
808	RA3	ERS049862	Argentina	0	0	RA3	0	RA3	yes	no		global	South America	South America_Argentina_RA3	global_RA3_Argentina	1	ok	0		RA3	RA3		ERP000609	ERS049862		Argentina		1		n/a	n/a
809	RA6	ERS049898	Argentina	0	0	RA6	0	RA6	yes	no		global	South America	South America_Argentina_RA6	global_RA6_Argentina	1	ok	0		RA6	RA6		ERP000609	ERS049898		Argentina		1		n/a	n/a
810	RA7	ERS049899	Argentina	0	0	RA7	0	RA7	yes	no		global	South America	South America_Argentina_RA7	global_RA7_Argentina	1	ok	0		RA7	RA7		ERP000609	ERS049899		Argentina		1		n/a	n/a
811	RF122	NC_007622	Ireland	animal	bos taurus	RF122			yes	yes		global	Europe	Europe_Ireland_RF122	global_RF122_Ireland	1	ok	0		NC_007622_RF122	RF122									n/a	n/a
812	RH_0600_0064_09	ERS034604	UK	Human	human	RH_0600_0064_09	RH06000064	RH_0600_0064_09	yes	no		global	Europe	Europe_UK_RH_0600_0064_09	global_RH_0600_0064_09_UK	1	ok	0		RH_0600_0064_09	RH_0600_0064_09	May 2005	ERP000150	ERS034604	RH06000064	UK		1	human	22	1
813	RH_0600_0125_09	ERS034607	UK	Human	human	RH_0600_0125_09	RH10000141	RH_0600_0125_09	yes	no		global	Europe	Europe_UK_RH_0600_0125_09	global_RH_0600_0125_09_UK	1	ok	0		RH_0600_0125_09	RH_0600_0125_09	May 2006	ERP000150	ERS034607	RH10000141	UK		4	human	22	1
814	S0385	SRS518086	Netherlands	Human	human blood	S0385			yes	no	yes	global	Europe	Europe_Netherlands_S0385	global_S0385_Netherlands	1	ok	0		S0385	S0385	2006				Netherlands		1	human	398	1
815	S26	ERR064946	Thailand	0	0	S26	0	S26	yes	no		global	Asia	Asia_Thailand_S26	global_S26_Thailand	1	ok	0		S26	S26	11th November 2006	ERP000609	ERR064946		Thailand		2		239	1
816	S78	ERR064952	Thailand	0	0	S78	0	S78	yes	no		global	Asia	Asia_Thailand_S78	global_S78_Thailand	1	ok	0		S78	S78	7th February 2007	ERP000609	ERR064952		Thailand		2		239	1
817	S81	ERR064953	Thailand	0	0	S81	0	S81	yes	no		global	Asia	Asia_Thailand_S81	global_S81_Thailand	1	ok	0		S81	S81	8th February 2007	ERP000609	ERR064953		Thailand		2		239	1
818	S93	ERR064956	Thailand	0	0	S93	0	S93	yes	no		global	Asia	Asia_Thailand_S93	global_S93_Thailand	1	ok	0		S93	S93	20th February 2007	ERP000609	ERR064956		Thailand		2		239	1
819	SA-006	NZ_JXHY01000000	Switzerland	food	food	SA-006			yes	yes		global	Europe	Europe_Switzerland_SA-006	global_SA-006_Switzerland	1	ok	0		Staph_aureus_strain_SA-006_food_CH	SA-006									n/a	n/a
820	SA17_S6	CP010941	South Africa	Human	human	SA17_S6			yes	yes		global	Africa	Africa_South Africa_SA17_S6	global_SA17_S6_South Africa	1	ok	0		CP010941_SA17_S6	SA17_S6									n/a	n/a
821	SA957	NC_022442	Taiwan	Human	human	SA957			yes	yes	yes	global	Asia	Asia_Taiwan_SA957	global_SA957_Taiwan	1	ok	0		SA957	SA957	2000				Taiwan		1	human	59	1
822	SASCBU19	ERS069498	UK	Human	human	SASCBU19			yes	no		global	Europe	Europe_UK_SASCBU19	global_SASCBU19_UK	1	ok	0		SASCBU19	SASCBU19									n/a	n/a
823	SASCBU20	ERR072249	UK	Human	human	SASCBU20	SASCBU20	SASCBU20	yes	no		global	Europe	Europe_UK_SASCBU20	global_SASCBU20_UK	1	ok	0		SASCBU20	SASCBU20	2011	ERP000985	ERR072249	SASCBU20	UK		4	human	5	1
824	SASCBU33	ERS098064	UK	Human	human	SASCBU33			yes	no		global	Europe	Europe_UK_SASCBU33	global_SASCBU33_UK	1	ok	0		SASCBU33	SASCBU33									n/a	n/a
825	SASCBU34	ERR131800	UK	Human	human	SASCBU34	SASCBU34	SASCBU34	yes	no		global	Europe	Europe_UK_SASCBU34	global_SASCBU34_UK	1	ok	0		SASCBU34	SASCBU34	2011	ERP000985	ERR131800	SASCBU34	UK		4	human	772	1
826	ST1464	ANIT01000013	Sudan	animal	sheep abscess	ST1464			yes	no		global	Africa	Africa_Sudan_ST1464	global_ST1464_Sudan	1	ok	0		Staph_aureus_anaerobiosus_ST1464	ST1464									n/a	n/a
827	ST398	NC_017333	Netherlands	Human	human	ST398			yes	yes		global	Europe	Europe_Netherlands_ST398	global_ST398_Netherlands	1	fehler	0		Staff_A_1_M	Staff_A_1_M	22nd April 2013	ERP003396	ERR377386		UK		4	Human	22	1
828	strain_110	NZ_JZIP01000000	Finland	animal	cow	strain_110			yes	no		global	Europe	Europe_Finland_strain_110	global_strain_110_Finland	1	ok	0		Staph_aureus_strain_110	strain_110									n/a	n/a
829	strain_112	NZ_JZIQ01000000	Finland	animal	cow	strain_112			yes	no		global	Europe	Europe_Finland_strain_112	global_strain_112_Finland	1	ok	0		Staph_aureus_strain_112	strain_112									n/a	n/a
830	strain_75	NZ_JZIO01000000	Finland	animal	cow	strain_75			yes	no		global	Europe	Europe_Finland_strain_75	global_strain_75_Finland	1	ok	0		Staph_aureus_strain_75	strain_75									n/a	n/a
831	T0131	NC_017347	China	Human	human	T0131			yes	yes		global	Asia	Asia_China_T0131	global_T0131_China	1	ok	0		NC_017347_T0131	T0131									n/a	n/a
832	T12_N1	0	Thailand	Human	human	T12_N1	0	T12_N1	yes	no		global	Asia	Asia_Thailand_T12_N1	global_T12_N1_Thailand	1	ok	0		T12_N1	T12_N1	27th February 2008				Thailand			human	239	1
833	T12_N28	0	Thailand	Human	human	T12_N28	0	T12_N28	yes	no		global	Asia	Asia_Thailand_T12_N28	global_T12_N28_Thailand	1	ok	0		T12_N28	T12_N28	31st May 2008				Thailand			human	239	1
834	T126_N1	0	Thailand	Human	human	T126_N1	0	T126_N1	yes	no		global	Asia	Asia_Thailand_T126_N1	global_T126_N1_Thailand	1	ok	0		T126_N1	T126_N1	28th March 2008				Thailand			human	239	1
835	T126_N1_C10	ERS023852	Thailand	Human	human	T126_N1_C10	0	T126_N1_C10	yes	no		global	Asia	Asia_Thailand_T126_N1_C10	global_T126_N1_C10_Thailand	1	ok	0		T126_N1_C10	T126_N1_C10	28th March 2008	ERP000130	ERS023852		Thailand		8	human	239	1
836	T126_N1_C13	ERS023855	Thailand	Human	human	T126_N1_C13	0	T126_N1_C13	yes	no		global	Asia	Asia_Thailand_T126_N1_C13	global_T126_N1_C13_Thailand	1	ok	0		T126_N1_C13	T126_N1_C13	28th March 2008	ERP000130	ERS023855		Thailand		8	human	239	1
837	T126_N1_C16	ERS023858	Thailand	Human	human	T126_N1_C16	0	T126_N1_C16	yes	no		global	Asia	Asia_Thailand_T126_N1_C16	global_T126_N1_C16_Thailand	1	ok	0		T126_N1_C16	T126_N1_C16	28th March 2008	ERP000130	ERS023858		Thailand		8	human	239	1
838	T126_N1_C17	ERS023859	Thailand	Human	human	T126_N1_C17	0	T126_N1_C17	yes	no		global	Asia	Asia_Thailand_T126_N1_C17	global_T126_N1_C17_Thailand	1	ok	0		T126_N1_C17	T126_N1_C17	28th March 2008	ERP000130	ERS023859		Thailand		8	human	239	1
839	T126_N1_C18	ERS023860	Thailand	Human	human	T126_N1_C18	0	T126_N1_C18	yes	no		global	Asia	Asia_Thailand_T126_N1_C18	global_T126_N1_C18_Thailand	1	ok	0		T126_N1_C18	T126_N1_C18	28th March 2008	ERP000130	ERS023860		Thailand		8	human	239	1
840	T126_N1_C20	ERS023862	Thailand	Human	human	T126_N1_C20	0	T126_N1_C20	yes	no		global	Asia	Asia_Thailand_T126_N1_C20	global_T126_N1_C20_Thailand	1	ok	0		T126_N1_C20	T126_N1_C20	28th March 2008	ERP000130	ERS023862		Thailand		8	human	239	1
841	T126_N1_C4	ERS023846	Thailand	Human	human	T126_N1_C4	0	T126_N1_C4	yes	no		global	Asia	Asia_Thailand_T126_N1_C4	global_T126_N1_C4_Thailand	1	ok	0		T126_N1_C4	T126_N1_C4	28th March 2008	ERP000130	ERS023846		Thailand		8	human	239	1
842	T126_N1_C5	ERS023847	Thailand	Human	human	T126_N1_C5	0	T126_N1_C5	yes	no		global	Asia	Asia_Thailand_T126_N1_C5	global_T126_N1_C5_Thailand	1	ok	0		T126_N1_C5	T126_N1_C5	28th March 2008	ERP000130	ERS023847		Thailand		8	human	239	1
843	T126_N1_C6	ERS023848	Thailand	Human	human	T126_N1_C6	0	T126_N1_C6	yes	no		global	Asia	Asia_Thailand_T126_N1_C6	global_T126_N1_C6_Thailand	1	ok	0		T126_N1_C6	T126_N1_C6	28th March 2008	ERP000130	ERS023848		Thailand		8	human	239	1
844	T126_N1_C8	ERS023850	Thailand	Human	human	T126_N1_C8	0	T126_N1_C8	yes	no		global	Asia	Asia_Thailand_T126_N1_C8	global_T126_N1_C8_Thailand	1	ok	0		T126_N1_C8	T126_N1_C8	28th March 2008	ERP000130	ERS023850		Thailand		8	human	239	1
845	T126_N11	ERS007954	Thailand	Human	human	T126_N11	0	T126_N11	yes	no		global	Asia	Asia_Thailand_T126_N11	global_T126_N11_Thailand	1	ok	0		T126_N11	T126_N11	2nd May 2008	ERP000130	ERS007954		Thailand		8	human	239	1
846	T126_N12	ERS007955	Thailand	Human	human	T126_N12	0	T126_N12	yes	no		global	Asia	Asia_Thailand_T126_N12	global_T126_N12_Thailand	1	ok	0		T126_N12	T126_N12	5th May 2008	ERP000130	ERS007955		Thailand		8	human	239	1
847	T126_N13_C11	ERS023893	Thailand	Human	human	T126_N13_C11	0	T126_N13_C11	yes	no		global	Asia	Asia_Thailand_T126_N13_C11	global_T126_N13_C11_Thailand	1	ok	0		T126_N13_C11	T126_N13_C11	9th May 2008	ERP000130	ERS023893		Thailand		8	human	239	1
848	T126_N13_C12	ERS023894	Thailand	Human	human	T126_N13_C12	0	T126_N13_C12	yes	no		global	Asia	Asia_Thailand_T126_N13_C12	global_T126_N13_C12_Thailand	1	ok	0		T126_N13_C12	T126_N13_C12	9th May 2008	ERP000130	ERS023894		Thailand		8	human	239	1
849	T126_N13_C14	ERS023896	Thailand	Human	human	T126_N13_C14	0	T126_N13_C14	yes	no		global	Asia	Asia_Thailand_T126_N13_C14	global_T126_N13_C14_Thailand	1	ok	0		T126_N13_C14	T126_N13_C14	9th May 2008	ERP000130	ERS023896		Thailand		8	human	239	1
850	T126_N13_C15	ERS023897	Thailand	Human	human	T126_N13_C15	0	T126_N13_C15	yes	no		global	Asia	Asia_Thailand_T126_N13_C15	global_T126_N13_C15_Thailand	1	ok	0		T126_N13_C15	T126_N13_C15	9th May 2008	ERP000130	ERS023897		Thailand		8	human	239	1
851	T126_N13_C4	ERS023886	Thailand	Human	human	T126_N13_C4	0	T126_N13_C4	yes	no		global	Asia	Asia_Thailand_T126_N13_C4	global_T126_N13_C4_Thailand	1	ok	0		T126_N13_C4	T126_N13_C4	9th May 2008	ERP000130	ERS023886		Thailand		8	human	239	1
852	T126_N13_C6	ERS023888	Thailand	Human	human	T126_N13_C6	0	T126_N13_C6	yes	no		global	Asia	Asia_Thailand_T126_N13_C6	global_T126_N13_C6_Thailand	1	ok	0		T126_N13_C6	T126_N13_C6	9th May 2008	ERP000130	ERS023888		Thailand		8	human	239	1
853	T126_N13_C8	ERS023890	Thailand	Human	human	T126_N13_C8	0	T126_N13_C8	yes	no		global	Asia	Asia_Thailand_T126_N13_C8	global_T126_N13_C8_Thailand	1	ok	0		T126_N13_C8	T126_N13_C8	9th May 2008	ERP000130	ERS023890		Thailand		8	human	239	1
854	T126_N19	ERS007968	Thailand	Human	human	T126_N19	0	T126_N19	yes	no		global	Asia	Asia_Thailand_T126_N19	global_T126_N19_Thailand	1	ok	0		T126_N19	T126_N19	30th May 2008	ERP000130	ERS007968		Thailand		8	human	239	1
855	T126_N20_C11	ERS023913	Thailand	Human	human	T126_N20_C11	0	T126_N20_C11	yes	no		global	Asia	Asia_Thailand_T126_N20_C11	global_T126_N20_C11_Thailand	1	ok	0		T126_N20_C11	T126_N20_C11	31st May 2008	ERP000130	ERS023913		Thailand		8	human	239	1
856	T126_N20_C12	ERS023914	Thailand	Human	human	T126_N20_C12	0	T126_N20_C12	yes	no		global	Asia	Asia_Thailand_T126_N20_C12	global_T126_N20_C12_Thailand	1	ok	0		T126_N20_C12	T126_N20_C12	31st May 2008	ERP000130	ERS023914		Thailand		8	human	239	1
857	T126_N20_C14	ERS023916	Thailand	Human	human	T126_N20_C14	0	T126_N20_C14	yes	no		global	Asia	Asia_Thailand_T126_N20_C14	global_T126_N20_C14_Thailand	1	ok	0		T126_N20_C14	T126_N20_C14	31st May 2008	ERP000130	ERS023916		Thailand		8	human	239	1
858	T126_N20_C15	ERS023917	Thailand	Human	human	T126_N20_C15	0	T126_N20_C15	yes	no		global	Asia	Asia_Thailand_T126_N20_C15	global_T126_N20_C15_Thailand	1	ok	0		T126_N20_C15	T126_N20_C15	31st May 2008	ERP000130	ERS023917		Thailand		8	human	239	1
859	T126_N20_C20	ERS023922	Thailand	Human	human	T126_N20_C20	0	T126_N20_C20	yes	no		global	Asia	Asia_Thailand_T126_N20_C20	global_T126_N20_C20_Thailand	1	ok	0		T126_N20_C20	T126_N20_C20	31st May 2008	ERP000130	ERS023922		Thailand		8	human	239	1
860	T126_N20_C5	ERS023907	Thailand	Human	human	T126_N20_C5	0	T126_N20_C5	yes	no		global	Asia	Asia_Thailand_T126_N20_C5	global_T126_N20_C5_Thailand	1	ok	0		T126_N20_C5	T126_N20_C5	31st May 2008	ERP000130	ERS023907		Thailand		8	human	239	1
861	T126_N20_C8	ERS023910	Thailand	Human	human	T126_N20_C8	0	T126_N20_C8	yes	no		global	Asia	Asia_Thailand_T126_N20_C8	global_T126_N20_C8_Thailand	1	ok	0		T126_N20_C8	T126_N20_C8	31st May 2008	ERP000130	ERS023910		Thailand		8	human	239	1
862	T126_N6_C12	ERS023874	Thailand	Human	human	T126_N6_C12	0	T126_N6_C12	yes	no		global	Asia	Asia_Thailand_T126_N6_C12	global_T126_N6_C12_Thailand	1	ok	0		T126_N6_C12	T126_N6_C12	14th April 2008	ERP000130	ERS023874		Thailand		8	human	239	1
863	T126_N6_C14	ERS023876	Thailand	Human	human	T126_N6_C14	0	T126_N6_C14	yes	no		global	Asia	Asia_Thailand_T126_N6_C14	global_T126_N6_C14_Thailand	1	ok	0		T126_N6_C14	T126_N6_C14	14th April 2008	ERP000130	ERS023876		Thailand		8	human	239	1
864	T126_N6_C16	ERS023878	Thailand	Human	human	T126_N6_C16	0	T126_N6_C16	yes	no		global	Asia	Asia_Thailand_T126_N6_C16	global_T126_N6_C16_Thailand	1	ok	0		T126_N6_C16	T126_N6_C16	14th April 2008	ERP000130	ERS023878		Thailand		8	human	239	1
865	T126_N6_C17	ERS023879	Thailand	Human	human	T126_N6_C17	0	T126_N6_C17	yes	no		global	Asia	Asia_Thailand_T126_N6_C17	global_T126_N6_C17_Thailand	1	ok	0		T126_N6_C17	T126_N6_C17	14th April 2008	ERP000130	ERS023879		Thailand		8	human	239	1
866	T126_N6_C18	ERS023880	Thailand	Human	human	T126_N6_C18	0	T126_N6_C18	yes	no		global	Asia	Asia_Thailand_T126_N6_C18	global_T126_N6_C18_Thailand	1	ok	0		T126_N6_C18	T126_N6_C18	14th April 2008	ERP000130	ERS023880		Thailand		8	human	239	1
867	T126_N6_C20	ERS023882	Thailand	Human	human	T126_N6_C20	0	T126_N6_C20	yes	no		global	Asia	Asia_Thailand_T126_N6_C20	global_T126_N6_C20_Thailand	1	ok	0		T126_N6_C20	T126_N6_C20	14th April 2008	ERP000130	ERS023882		Thailand		8	human	239	1
868	T126_N6_C6	ERS023868	Thailand	Human	human	T126_N6_C6	0	T126_N6_C6	yes	no		global	Asia	Asia_Thailand_T126_N6_C6	global_T126_N6_C6_Thailand	1	ok	0		T126_N6_C6	T126_N6_C6	14th April 2008	ERP000130	ERS023868		Thailand		8	human	239	1
869	T126_N6_C8	ERS023870	Thailand	Human	human	T126_N6_C8	0	T126_N6_C8	yes	no		global	Asia	Asia_Thailand_T126_N6_C8	global_T126_N6_C8_Thailand	1	ok	0		T126_N6_C8	T126_N6_C8	14th April 2008	ERP000130	ERS023870		Thailand		8	human	239	1
870	T126_N7	ERS007950	Thailand	Human	human	T126_N7	0	T126_N7	yes	no		global	Asia	Asia_Thailand_T126_N7	global_T126_N7_Thailand	1	ok	0		T126_N7	T126_N7	18th April 2008	ERP000130	ERS007950		Thailand		8	human	239	1
871	T159_N8	0	Thailand	Human	human	T159_N8	0	T159_N8	yes	no		global	Asia	Asia_Thailand_T159_N8	global_T159_N8_Thailand	1	ok	0		T159_N8	T159_N8	28th April 2008				Thailand			human	239	1
872	T188_N1	0	Thailand	Human	human	T188_N1	0	T188_N1	yes	no		global	Asia	Asia_Thailand_T188_N1	global_T188_N1_Thailand	1	ok	0		T188_N1	T188_N1	12th April 2008				Thailand			human	239	1
873	T188_N3	0	Thailand	Human	human	T188_N3	0	T188_N3	yes	no		global	Asia	Asia_Thailand_T188_N3	global_T188_N3_Thailand	1	ok	0		T188_N3	T188_N3	29th May 2008				Thailand			human	239	1
874	T20_N1	0	Thailand	Human	human	T20_N1	0	T20_N1	yes	no		global	Asia	Asia_Thailand_T20_N1	global_T20_N1_Thailand	1	ok	0		T20_N1	T20_N1	29th February 2008				Thailand			human	239	1
875	T225_N1	0	Thailand	Human	human	T225_N1	0	T225_N1	yes	no		global	Asia	Asia_Thailand_T225_N1	global_T225_N1_Thailand	1	ok	0		T225_N1	T225_N1	23rd April 2008				Thailand			human	239	1
876	T230_C3	0	Thailand	Human	human	T230_C3	0	T230_C3	yes	no		global	Asia	Asia_Thailand_T230_C3	global_T230_C3_Thailand	1	ok	0		T230_C3	T230_C3	2nd May 2008				Thailand			human	239	1
877	T232_T1	0	Thailand	Human	human	T232_T1	0	T232_T1	yes	no		global	Asia	Asia_Thailand_T232_T1	global_T232_T1_Thailand	1	ok	0		T232_T1	T232_T1	24th April 2008				Thailand			human	239	1
878	T234_N4	0	Thailand	Human	human	T234_N4	0	T234_N4	yes	no		global	Asia	Asia_Thailand_T234_N4	global_T234_N4_Thailand	1	ok	0		T234_N4	T234_N4	1st May 2008				Thailand			human	239	1
879	T241_N2	0	Thailand	Human	human	T241_N2	0	T241_N2	yes	no		global	Asia	Asia_Thailand_T241_N2	global_T241_N2_Thailand	1	ok	0		T241_N2	T241_N2	25th April 2008				Thailand			human	239	1
880	T249_T1	0	Thailand	Human	human	T249_T1	0	T249_T1	yes	no		global	Asia	Asia_Thailand_T249_T1	global_T249_T1_Thailand	1	ok	0		T249_T1	T249_T1	26th April 2008				Thailand			human	239	1
881	T271_N4	0	Thailand	Human	human	T271_N4	0	T271_N4	yes	no		global	Asia	Asia_Thailand_T271_N4	global_T271_N4_Thailand	1	ok	0		T271_N4	T271_N4	12th May 2008				Thailand			human	239	1
882	T303_N3	0	Thailand	Human	human	T303_N3	0	T303_N3	yes	no		global	Asia	Asia_Thailand_T303_N3	global_T303_N3_Thailand	1	ok	0		T303_N3	T303_N3	14th May 2008				Thailand			human	239	1
883	T35_N4	0	Thailand	Human	human	T35_N4	0	T35_N4	yes	no		global	Asia	Asia_Thailand_T35_N4	global_T35_N4_Thailand	1	ok	0		T35_N4	T35_N4	17th March 2008				Thailand			human	239	1
884	T358_N1	0	Thailand	Human	human	T358_N1	0	T358_N1	yes	no		global	Asia	Asia_Thailand_T358_N1	global_T358_N1_Thailand	1	ok	0		T358_N1	T358_N1	24th May 2008				Thailand			human	239	1
885	T69_N1	0	Thailand	Human	human	T69_N1	0	T69_N1	yes	no		global	Asia	Asia_Thailand_T69_N1	global_T69_N1_Thailand	1	ok	0		T69_N1	T69_N1	10th March 2008				Thailand			human	239	1
886	T71_N2	0	Thailand	Human	human	T71_N2	0	T71_N2	yes	no		global	Asia	Asia_Thailand_T71_N2	global_T71_N2_Thailand	1	ok	0		T71_N2	T71_N2	13th March 2008				Thailand			human	239	1
887	T77_N2	0	Thailand	Human	human	T77_N2	0	T77_N2	yes	no		global	Asia	Asia_Thailand_T77_N2	global_T77_N2_Thailand	1	ok	0		T77_N2	T77_N2	15th March 2008				Thailand			human	239	1
888	T87_C1	0	Thailand	Human	human	T87_C1	0	T87_C1	yes	no		global	Asia	Asia_Thailand_T87_C1	global_T87_C1_Thailand	1	ok	0		T87_C1	T87_C1	15th March 2008				Thailand			human	239	1
889	T9_N3	0	Thailand	Human	human	T9_N3	0	T9_N3	yes	no		global	Asia	Asia_Thailand_T9_N3	global_T9_N3_Thailand	1	ok	0		T9_N3	T9_N3	5th March 2008				Thailand			human	239	1
890	TCH60	NC_017342	USA	Human	human	TCH60			yes	yes		global	North America	North America_USA_TCH60	global_TCH60_USA	1	ok	0		NC_017342_TCH60	TCH60									n/a	n/a
891	TTSH1_05	ERS016626	Singapore	Human	human	TTSH1_05	5060-05	TTSH1_05	yes	no		global	Asia	Asia_Singapore_TTSH1_05	global_TTSH1_05_Singapore	1	ok	0		TTSH1_05	TTSH1_05	2nd March 2005	ERP000356	ERS016626	5060-05	Singapore	Hospital 2	1	human	239	1
892	TTSH1_08	ERS016629	Singapore	Human	human	TTSH1_08	8023-028458	TTSH1_08	yes	no		global	Asia	Asia_Singapore_TTSH1_08	global_TTSH1_08_Singapore	1	ok	0		TTSH1_08	TTSH1_08	12th February 2008	ERP000356	ERS016629	8023-028458	Singapore	Hospital 2	1	human	22	1
893	TTSH2_02	ERS016631	Singapore	Human	human	TTSH2_02	2011-47	TTSH2_02	yes	no		global	Asia	Asia_Singapore_TTSH2_02	global_TTSH2_02_Singapore	1	ok	0		TTSH2_02	TTSH2_02	11th January 2002	ERP000356	ERS016631	2011-47	Singapore	Hospital 2	1	human	239	1
894	TTSH3_05	ERS016647	Singapore	Human	human	TTSH3_05	5061-55	TTSH3_05	yes	no		global	Asia	Asia_Singapore_TTSH3_05	global_TTSH3_05_Singapore	1	ok	0		TTSH3_05	TTSH3_05	3rd March 2005	ERP000356	ERS016647	5061-55	Singapore	Hospital 2	1	human	22	1
895	TTSH3_10	ERS016651	Singapore	Human	human	TTSH3_10	0073-560254	TTSH3_10	yes	no		global	Asia	Asia_Singapore_TTSH3_10	global_TTSH3_10_Singapore	1	ok	0		TTSH3_10	TTSH3_10	5th July 2010	ERP000356	ERS016651	0073-560254	Singapore	Hospital 2	1	human	22	1
896	TTSH4_06	ERS016656	Singapore	Human	human	TTSH4_06	6013-650659	TTSH4_06	yes	no		global	Asia	Asia_Singapore_TTSH4_06	global_TTSH4_06_Singapore	1	ok	0		TTSH4_06	TTSH4_06	18th January 2006	ERP000356	ERS016656	6013-650659	Singapore	Hospital 2	1	human	239	1
897	TTSH4_09	ERS016659	Singapore	Human	human	TTSH4_09			yes	no		global	Asia	Asia_Singapore_TTSH4_09	global_TTSH4_09_Singapore	1	ok	0		TTSH4_09	TTSH4_09									n/a	n/a
898	TTSH5_09	ERS016670	Singapore	Human	human	TTSH5_09	9023-000585	TTSH5_09	yes	no		global	Asia	Asia_Singapore_TTSH5_09	global_TTSH5_09_Singapore	1	ok	0		TTSH5_09	TTSH5_09	1st July 2009	ERP000356	ERS016670	9023-000585	Singapore	Hospital 2	1	human	45	1
899	TW20	NC_017331	UK	Human	human	TW20			yes	yes	yes	global	Europe	Europe_UK_TW20	global_TW20_UK	1	ok	0		TW20	TW20	2003				UK		4	human	239	1
900	UK102	ERS049920	UK	0	0	UK102	0	UK102	yes	no		global	Europe	Europe_UK_UK102	global_UK102_UK	1	ok	0		UK102	UK102		ERP000609	ERS049920		UK		1		n/a	n/a
901	URU110	ERR064904	Uruguay	0	0	URU110	0	URU110	yes	no		global	South America	South America_Uruguay_URU110	global_URU110_Uruguay	1	ok	0		URU110	URU110	1998	ERP000609	ERR064904		Uruguay		4		n/a	1
902	URU34	ERR064906	Uruguay	0	0	URU34	0	URU34	yes	no		global	South America	South America_Uruguay_URU34	global_URU34_Uruguay	1	ok	0		URU34	URU34	1997	ERP000609	ERR064906		Uruguay		4		n/a	1
903	USA300_FPR3757	NC_007793	USA	Human	human	USA300_FPR3757			yes	yes	yes	global	North America	North America_USA_USA300_FPR3757	global_USA300_FPR3757_USA	1	ok	0		USA300 FPR3757	USA300_FPR3757	2000				United States		4	human	8	1
904	USA300_TCH1516	NC_010079	USA	Human	human	USA300_TCH1516			yes	yes		global	North America	North America_USA_USA300_TCH1516	global_USA300_TCH1516_USA	1	ok	0		NC_010079_USA300_TCH1516	USA300_TCH1516									n/a	n/a
905	USFL022	ERS092780	USA	Human	human	USFL022	0	USFL022	yes	no		global	North America	North America_USA_USFL022	global_USFL022_USA	1	ok	0		USFL022	USFL022	March 2009	ERP001198	ERS092780		USA		4	human	8	1
906	USFL023	ERS092781	USA	Human	human	USFL023	0	USFL023	yes	no		global	North America	North America_USA_USFL023	global_USFL023_USA	1	ok	0		USFL023	USFL023	May 2009	ERP001198	ERS092781		USA		4	human	8	1
907	USFL039	ERS092797	USA	Human	human	USFL039	0	USFL039	yes	no		global	North America	North America_USA_USFL039	global_USFL039_USA	1	ok	0		USFL039	USFL039	May 2009	ERP001198	ERS092797		USA		4	human	8	1
908	USFL040	ERS092798	USA	Human	human	USFL040	0	USFL040	yes	no		global	North America	North America_USA_USFL040	global_USFL040_USA	1	ok	0		USFL040	USFL040	May 2009	ERP001198	ERS092798		USA		4	human	8	1
909	USFL041	ERS092799	USA	Human	human	USFL041	0	USFL041	yes	no		global	North America	North America_USA_USFL041	global_USFL041_USA	1	ok	0		USFL041	USFL041	March 2009	ERP001198	ERS092799		USA		4	human	8	1
910	USFL047	ERS092805	USA	Human	human	USFL047	0	USFL047	yes	no		global	North America	North America_USA_USFL047	global_USFL047_USA	1	ok	0		USFL047	USFL047	June 2009	ERP001198	ERS092805		USA		4	human	8	0
911	USFL050	ERS092808	USA	Human	human	USFL050	0	USFL050	yes	no		global	North America	North America_USA_USFL050	global_USFL050_USA	1	ok	0		USFL050	USFL050	July 2009	ERP001198	ERS092808		USA		4	human	8	0
912	USFL052	ERS092810	USA	Human	human	USFL052	0	USFL052	yes	no		global	North America	North America_USA_USFL052	global_USFL052_USA	1	ok	0		USFL052	USFL052	July 2009	ERP001198	ERS092810		USA		4	human	8	1
913	USFL056	ERS092814	USA	Human	human	USFL056	0	USFL056	yes	no		global	North America	North America_USA_USFL056	global_USFL056_USA	1	ok	0		USFL056	USFL056	June 2009	ERP001198	ERS092814		USA		4	human	8	1
914	USFL061	ERS092819	USA	Human	human	USFL061	0	USFL061	yes	no		global	North America	North America_USA_USFL061	global_USFL061_USA	1	ok	0		USFL061	USFL061	July 2009	ERP001198	ERS092819		USA		4	human	8	1
915	USFL071	ERS092830	USA	Human	human	USFL071	0	USFL071	yes	no		global	North America	North America_USA_USFL071	global_USFL071_USA	1	ok	0		USFL071	USFL071	July 2009	ERP001198	ERS092830		USA		4	human	8	0
916	USFL072	ERS092831	USA	Human	human	USFL072	0	USFL072	yes	no		global	North America	North America_USA_USFL072	global_USFL072_USA	1	ok	0		USFL072	USFL072	July 2009	ERP001198	ERS092831		USA		4	human	8	1
917	USFL073	ERS092832	USA	Human	human	USFL073	0	USFL073	yes	no		global	North America	North America_USA_USFL073	global_USFL073_USA	1	ok	0		USFL073	USFL073	July 2009	ERP001198	ERS092832		USA		4	human	8	1
918	USFL076	ERS092835	USA	Human	human	USFL076	0	USFL076	yes	no		global	North America	North America_USA_USFL076	global_USFL076_USA	1	ok	0		USFL076	USFL076	2009-09-01	ERP001198	ERS092835		USA		4	human	8	1
919	USFL082	ERS092841	USA	Human	human	USFL082	0	USFL082	yes	no		global	North America	North America_USA_USFL082	global_USFL082_USA	1	ok	0		USFL082	USFL082	2009-09-01	ERP001198	ERS092841		USA		4	human	8	1
920	USFL089	ERS092848	USA	Human	human	USFL089	0	USFL089	yes	no		global	North America	North America_USA_USFL089	global_USFL089_USA	1	ok	0		USFL089	USFL089	2009-09-01	ERP001198	ERS092848		USA		4	human	8	1
921	USFL104	ERS092863	USA	Human	human	USFL104	0	USFL104	yes	no		global	North America	North America_USA_USFL104	global_USFL104_USA	1	ok	0		USFL104	USFL104	2009-08-01	ERP001198	ERS092863		USA		4	human	8	1
922	USFL111	ERS092870	USA	Human	human	USFL111	0	USFL111	yes	no		global	North America	North America_USA_USFL111	global_USFL111_USA	1	ok	0		USFL111	USFL111	2009-09-01	ERP001198	ERS092870		USA		4	human	8	1
923	USFL114	ERS092874	USA	Human	human	USFL114	0	USFL114	yes	no		global	North America	North America_USA_USFL114	global_USFL114_USA	1	ok	0		USFL114	USFL114	January 2009	ERP001198	ERS092874		USA		4	human	8	1
924	USFL128	ERS092888	USA	Human	human	USFL128	0	USFL128	yes	no		global	North America	North America_USA_USFL128	global_USFL128_USA	1	ok	0		USFL128	USFL128	October 2009	ERP001198	ERS092888		USA		4	human	8	0
925	USFL142	ERS092902	USA	Human	human	USFL142	0	USFL142	yes	no		global	North America	North America_USA_USFL142	global_USFL142_USA	1	ok	0		USFL142	USFL142	2009-11-01	ERP001198	ERS092902		USA		4	human	8	1
926	USFL143	ERS092903	USA	Human	human	USFL143	0	USFL143	yes	no		global	North America	North America_USA_USFL143	global_USFL143_USA	1	ok	0		USFL143	USFL143	October 2009	ERP001198	ERS092903		USA		4	human	8	0
927	USFL165	ERS092926	USA	Human	human	USFL165	0	USFL165	yes	no		global	North America	North America_USA_USFL165	global_USFL165_USA	1	ok	0		USFL165	USFL165	January 2010	ERP001198	ERS092926		USA		4	human	8	1
928	USFL166	ERS092927	USA	Human	human	USFL166	0	USFL166	yes	no		global	North America	North America_USA_USFL166	global_USFL166_USA	1	ok	0		USFL166	USFL166	February 2010	ERP001198	ERS092927		USA		4	human	8	1
929	USFL181	ERS092942	USA	Human	human	USFL181	0	USFL181	yes	no		global	North America	North America_USA_USFL181	global_USFL181_USA	1	ok	0		USFL181	USFL181	2010-04-01	ERP001198	ERS092942		USA		4	human	8	1
930	USFL182	ERS092943	USA	Human	human	USFL182	0	USFL182	yes	no		global	North America	North America_USA_USFL182	global_USFL182_USA	1	ok	0		USFL182	USFL182	2010-04-01	ERP001198	ERS092943		USA		4	human	8	1
931	USFL183	ERS092944	USA	Human	human	USFL183	0	USFL183	yes	no		global	North America	North America_USA_USFL183	global_USFL183_USA	1	ok	0		USFL183	USFL183	2010-04-01	ERP001198	ERS092944		USA		4	human	8	1
932	USFL184	ERS092945	USA	Human	human	USFL184	0	USFL184	yes	no		global	North America	North America_USA_USFL184	global_USFL184_USA	1	ok	0		USFL184	USFL184	2010-04-01	ERP001198	ERS092945		USA		4	human	8	1
933	USFL189	ERS092950	USA	Human	human	USFL189	0	USFL189	yes	no		global	North America	North America_USA_USFL189	global_USFL189_USA	1	ok	0		USFL189	USFL189	May 2010	ERP001198	ERS092950		USA		4	human	8	0
934	USFL190	ERS092951	USA	Human	human	USFL190	0	USFL190	yes	no		global	North America	North America_USA_USFL190	global_USFL190_USA	1	ok	0		USFL190	USFL190	May 2010	ERP001198	ERS092951		USA		4	human	8	0
935	USFL194	ERS092955	USA	Human	human	USFL194	0	USFL194	yes	no		global	North America	North America_USA_USFL194	global_USFL194_USA	1	ok	0		USFL194	USFL194	March 2010	ERP001198	ERS092955		USA		4	human	8	1
936	USFL196	ERS092957	USA	Human	human	USFL196	0	USFL196	yes	no		global	North America	North America_USA_USFL196	global_USFL196_USA	1	ok	0		USFL196	USFL196	2008-09-01	ERP001198	ERS092957		USA		4	human	8	1
937	USFL199	ERS092960	USA	Human	human	USFL199	0	USFL199	yes	no		global	North America	North America_USA_USFL199	global_USFL199_USA	1	ok	0		USFL199	USFL199	2010-04-01	ERP001198	ERS092960		USA		4	human	8	1
938	USFL200	ERS092961	USA	Human	human	USFL200	0	USFL200	yes	no		global	North America	North America_USA_USFL200	global_USFL200_USA	1	ok	0		USFL200	USFL200	May 2010	ERP001198	ERS092961		USA		4	human	8	1
939	USFL203	ERS092964	USA	Human	human	USFL203	0	USFL203	yes	no		global	North America	North America_USA_USFL203	global_USFL203_USA	1	ok	0		USFL203	USFL203	May 2010	ERP001198	ERS092964		USA		4	human	8	1
940	USFL208	ERS092970	USA	Human	human	USFL208	0	USFL208	yes	no		global	North America	North America_USA_USFL208	global_USFL208_USA	1	ok	0		USFL208	USFL208	May 2010	ERP001198	ERS092970		USA		4	human	8	1
941	USFL214	ERS092976	USA	Human	human	USFL214	0	USFL214	yes	no		global	North America	North America_USA_USFL214	global_USFL214_USA	1	ok	0		USFL214	USFL214	June 2010	ERP001198	ERS092976		USA		4	human	8	1
942	USFL216	ERS092978	USA	Human	human	USFL216	0	USFL216	yes	no		global	North America	North America_USA_USFL216	global_USFL216_USA	1	ok	0		USFL216	USFL216	May 2010	ERP001198	ERS092978		USA		4	human	8	1
943	USFL229	ERS092991	USA	Human	human	USFL229	0	USFL229	yes	no		global	North America	North America_USA_USFL229	global_USFL229_USA	1	ok	0		USFL229	USFL229	2010-08-01	ERP001198	ERS092991		USA		4	human	8	1
944	USFL235	ERS092997	USA	Human	human	USFL235	0	USFL235	yes	no		global	North America	North America_USA_USFL235	global_USFL235_USA	1	ok	0		USFL235	USFL235	2010-08-01	ERP001198	ERS092997		USA		4	human	8	0
945	USFL239	ERS093001	USA	Human	human	USFL239	0	USFL239	yes	no		global	North America	North America_USA_USFL239	global_USFL239_USA	1	ok	0		USFL239	USFL239	July 2010	ERP001198	ERS093001		USA		4	human	8	1
946	USFL251	ERS093013	USA	Human	human	USFL251	0	USFL251	yes	no		global	North America	North America_USA_USFL251	global_USFL251_USA	1	ok	0		USFL251	USFL251	October 2010	ERP001198	ERS093013		USA		4	human	8	1
947	USFL274	ERS093037	USA	Human	human	USFL274	0	USFL274	yes	no		global	North America	North America_USA_USFL274	global_USFL274_USA	1	ok	0		USFL274	USFL274	October 2010	ERP001198	ERS093037		USA		4	human	8	1
948	USFL289	ERS093052	USA	Human	human	USFL289	0	USFL289	yes	no		global	North America	North America_USA_USFL289	global_USFL289_USA	1	ok	0		USFL289	USFL289	December 2010	ERP001198	ERS093052		USA		4	human	8	1
949	USFL322	ERS093086	USA	Human	human	USFL322	0	USFL322	yes	no		global	North America	North America_USA_USFL322	global_USFL322_USA	1	ok	0		USFL322	USFL322	2010-11-01	ERP001198	ERS093086		USA		4	human	8	1
950	USFL327	ERS093091	USA	Human	human	USFL327	0	USFL327	yes	no		global	North America	North America_USA_USFL327	global_USFL327_USA	1	ok	0		USFL327	USFL327	2010-11-01	ERP001198	ERS093091		USA		4	human	8	1
951	USFL338	ERS093102	USA	Human	human	USFL338	0	USFL338	yes	no		global	North America	North America_USA_USFL338	global_USFL338_USA	1	ok	0		USFL338	USFL338	February 2011	ERP001198	ERS093102		USA		4	human	8	1
952	USFL341	ERS093105	USA	Human	human	USFL341	0	USFL341	yes	no		global	North America	North America_USA_USFL341	global_USFL341_USA	1	ok	0		USFL341	USFL341	March 2011	ERP001198	ERS093105		USA		4	human	8	1
953	VC40	NC_016912	UK	Human	human	VC40			yes	yes		global	Europe	Europe_UK_VC40	global_VC40_UK	1	ok	0		NC_016912_VC40	VC40									n/a	n/a
954	WAU_2	ERS040904	Singapore	Human	human	WAU_2	WBG1986	WAU_2	yes	no		global	Asia	Asia_Singapore_WAU_2	global_WAU_2_Singapore	1	ok	0		WAU_2	WAU_2	1st January 1982	ERP000356	ERS040904	WBG1986	Singapore	Hospital 1	1	human	8	1
955	WAU_28	ERS040930	Singapore	Human	human	WAU_28	WBG9018	WAU_28	yes	no		global	Asia	Asia_Singapore_WAU_28	global_WAU_28_Singapore	1	ok	0		WAU_28	WAU_28	1st January 1997	ERP000356	ERS040930	WBG9018	Singapore	Hospital 4	1	human	239	1
956	WAU_5	ERS040907	Singapore	Human	human	WAU_5	WBG1991	WAU_5	yes	no		global	Asia	Asia_Singapore_WAU_5	global_WAU_5_Singapore	1	ok	0		WAU_5	WAU_5	1st January 1982	ERP000356	ERS040907	WBG1991	Singapore	Hospital 1	1	human	8	1
957	WAU_54	ERS040955	Singapore	Human	human	WAU_54	WBG9046	WAU_54	yes	no		global	Asia	Asia_Singapore_WAU_54	global_WAU_54_Singapore	1	ok	0		WAU_54	WAU_54	1st January 1997	ERP000356	ERS040955	WBG9046	Singapore	Hospital 1	1	human	239	1
958	WAU_55	ERS040956	Singapore	Human	human	WAU_55	WBG9047	WAU_55	yes	no		global	Asia	Asia_Singapore_WAU_55	global_WAU_55_Singapore	1	ok	0		WAU_55	WAU_55	1st January 1997	ERP000356	ERS040956	WBG9047	Singapore	Hospital 1	1	human	239	1
959	WAU_7	ERS040909	Singapore	Human	human	WAU_7	WBG1997	WAU_7	yes	no		global	Asia	Asia_Singapore_WAU_7	global_WAU_7_Singapore	1	ok	0		WAU_7	WAU_7	1st January 1982	ERP000356	ERS040909	WBG1997	Singapore	Hospital 1	1	human	8	1
	Total							no	1	878	Yes*=indicated as S. aureus reference strains for this project according to pathogen.watch and GenBank					949			remove strains from phylogenetic tree that are labelled "minus 1"
	double remove	8						yes	956	79					correction for 1 strain not in WGSA but comp genomics	#REF!		minus 1 count:	8
	final count

## Sheet: Table S2 WGSA Add Details
Supplementary Table S2. Additional phenotypic and genotypic data of S. aureus strains used for WGSA cgMLST.
NAME	Name Edit	DATE	ENA STUDY	ENA RUN	ALTERNATIVE NAME	COUNTRY	HOSPITAL	GEO ACCURACY	HOST	MLST	MRSA	SCCMEC TYPE	ACME	MEAN COVERAGE	TOTAL LENGTH	NO CONTIGS	AVG CONTIG LENGTH	LARGEST CONTIG	N50	SCCMECHG	ACME INSERTION	CO-TRIMOXAZOLE	CLINDAMYCIN	ERYTHROMYCIN	TETRACYCLINE	GENTAMICIN	CIPROFLOXACIN	HVISA	VISA	ILES-2	APHA-3	AADD	AACA-APHD	QACA/B	TETK	TETM	DFRA	DFRG	CATA	SMR (PLASMID)	ERMA	TN554	ERMC	GRLA	CITY	GROUP	SPA-TYPE	TST-1	BLAZ
403.02	403.02	28th March 2002	ERP000150	ERS034645	RH10000214	United Kingdom		4	human	22	1	IVh										S	S	R	S	S	R			0			0		0		0						1	S80F	London	ST22-A2	t032	0	blaZ-B
1018.07	1018.07	3rd October 2007	ERP000150	ERS034643	RH10000212	United Kingdom		4	human	22	1	IVh										S	S	R	S	R	R			0			aacA		0		0						1	S80F	London	ST22-A2	t032	0	blaZ-B
NC_017673_71193	71193
002_00	002_00	22nd August 2000	ERP000356	ERS016566	DB040859/00	Singapore	Hospital 1	1	human	239	1	III	0	157	3000022	53	56604	274867	140827	1		R	R	R	R	R	R	0	0	0	1	0	1	1	1	1	0	1	0	0	1	1	0	S80F
002_07	002_07	4th January 2007	ERP000356	ERS016471	DM000206/07	Singapore	Hospital 1	1	human	22	1	IV	0	226	2782539	42	66251	346161	125346	0		S	S	S	S	S	R	0	0	0	0	0	0	0	0	0	0	0	0	0	0	0	0	S80F
004_10	004_10	3rd September 2010	ERP000356	ERS016507	DB054202/10	Singapore	Hospital 1	1	human	22	1	IV	0	237	2803953	46	60956	282708	108123	0		S	R	R	S	S	R	0	0	0	0	0	0	0	0	0	0	0	0	0	0	0	1	S80F
006_06	006_06	12th January 2006	ERP000356	ERS016466	DM000703/06	Singapore	Hospital 1	1	human	22	1	IV	0	185	2740541	43	63734	418266	145184	0		S	S	S	S	S	R	0	0	0	0	0	0	0	0	0	0	0	0	0	0	0	0	S80F
007_10	007_10	14th September 2010	ERP000356	ERS016599	DB056486/10	Singapore	Hospital 1	1	human	239	1	III	0	102	2994225	66	45367	280142	129629	1		R	R	R	R	R	R	0	0	0	1	0	1	1	1	1	0	1	0	0	1	1	0	S80F
009_09	009_09	17th February 2009	ERP000356	ERS016494	De000691/09	Singapore	Hospital 1	1	human	22	1	IV	0	180	2777036	35	79344	418281	145182	0		S	R	R	S	S	R	0	0	0	0	0	0	0	0	0	0	0	0	0	0	0	1	S80F
009_10	009_10	9th September 2010	ERP000356	ERS016606	DM017526/10	Singapore	Hospital 1	1	human	239	1	III	0	123	3007241	81	37126	403497	119913	1		R	R	R	R	R	R	0	0	0	1	0	1	1	1	1	0	1	0	0	1	1	0	S80F
011_09	011_09	17th February 2009	ERP000356	ERS016496	De000694/09	Singapore	Hospital 1	1	human	22	1	IV	0	171	2776637	41	67723	418600	125304	0		S	R	R	S	S	R	0	0	0	0	0	0	0	0	0	0	0	0	0	0	0	1	S80F
018_09	018_09	24th February 2009	ERP000356	ERS016497	DB011789/09	Singapore	Hospital 1	1	human	22	1	IV	0	188	2805069	44	63752	326161	108402	0		S	R	R	S	S	R	0	0	0	0	0	0	0	0	0	0	0	0	0	0	0	1	S80F
023_01	023_01	21st March 2001	ERP000356	ERS016574	DB014329/01	Singapore	Hospital 1	1	human	239	1	III	1	153	2951355	84	35135	240362	77620	0	From just after direct flanking region SCCmec (34135) - different ACME. Similar to JKD6008	R	R	R	R	R	R	1	0	0	1	1 (part of SCCmec with ble)	1	1	0	1	1	1	1	0	1	1	0	S80F, R372H, E638K
024_04	024_04	16th February 2005	ERP000356	ERS016477	DM002623/04	Singapore	Hospital 1	1	human	22	1	IV	0	188	2815834	41	68679	326109	140475	0		S	R	R	S	S	R	0	0	0	0	0	0	0	0	0	0	0	0	0	0	0	1	S80F
027_08	027_08	9th April 2008	ERP000356	ERS016488	DR006889/08	Singapore	Hospital 1	1	human	22	1	IV	0	216	2798754	40	69969	326179	111199	0		S	S	S	S	S	R	0	0	0	0	0	0	0	0	0	0	0	0	0	0	0	0	S80F
028_01	028_01	1st May 2001	ERP000356	ERS016581	DM07777/01	Singapore	Hospital 1	1	human	239	1	III	0	182	3031151	58	52261	280091	116343	1		R	R	R	R	R	R	0	0	0	1	0	1	1	1	1	0	1	0	0	1	1	0	S80F
028_04	028_04	16th February 2004	ERP000356	ERS016487	DB007908/04	Singapore	Hospital 1	1	human	22	1	IV	0	211	2816623	39	72221	418427	126505	0		S	R	R	S	S	R	0	0	0	0	0	0	0	0	0	0	0	0	0	0	0	1	S80F
03_2372_Z	03_2372_Z	22nd February 2003	SRP014206	SRS351172	03_2372_Z	United Kingdom		4	human	22	1	IVh										S	S	R	S	S	R			0			0		0		0						1	S80F	Glasgow	ST22-A2	t032	0	blaZ-B
030_01	030_01	17th May 2001	ERP000356	ERS016582	DM008754/01	Singapore	Hospital 1	1	human	239	1	III	0	150	3028983	64	47328	280100	138010	1		R	R	R	R	R	R	0	0	0	1	0	1	1	1	1	0	1	0	0	1	1	0	S80F
03-00220	03-00220	21st January 2003	ERP000150	ERS002272	VA 448/03	Germany		4	human	22	0											S	R	R	S	S	S			0			0		0		0						1	0	Leipzig	non-ST22-A	t005	0	blaZ-B
03-01478	03-01478	10th July 2003	ERP000150	ERS002270	237502	Germany		4	human	22	1	IVh										S	R	R	S	S	R			0			0		0		0						1	S80F	Goettingen	ST22-A2	t032	0	blaZ-B
040_08	040_08	10th April 2008	ERP000356	ERS016484	DR007022/08	Singapore	Hospital 1	1	human	22	1	IV	0	226	2810460	42	66916	326292	123132	0		S	R	R	S	S	R	0	0	0	0	0	0	0	0	0	0	0	0	0	0	0	1	S80F
04-02314-1	04-02314-1	2004	ERP000150	ERS002267	03.8951.G	United Kingdom		4	human	22	1	IV(J1-novel, J3-dcs, VI like)										S	S	S	S	S	S			0			0		0		0						0	0	Glasgow	non-ST22-A	t849	0	blaZ-B
04-02315-1	04-02315-1	2004	ERP000150	ERS002266	02.1071.K	United Kingdom		4	human	22	1	IVa										S	S	S	S	S	S			0			0		0		0						0	0	Glasgow	non-ST22-A	t005	0	blaZ-B
NC_017340_04-02981	04-02981
042_04	042_04	4th March 2004	ERP000356	ERS016500	DM003671/04	Singapore	Hospital 1	1	human	22	1	IV	0	176	2818504	47	59968	326164	123204	0		S	R	R	S	S	R	0	0	0	0	0	0	0	0	0	0	0	0	0	0	0	1	S80F
05_1321_H	05_1321_H	6th January 2005	SRP014206	SRS351173	05_1321_H	United Kingdom		4	human	22	1	IVh										S	S	R	R	S	R			0			0		1		0						1	S80F	Aberdeen	ST22-A2	t032	0	blaZ-B
05-01089	05-01089	11th January 2002	ERP000150	ERS002252	B02-002537/GH	Germany		4	human	22	1	VI (not ccrB4 and ccrA4, but ccrB2 and ccrA2)										S	S	S	S	S	S			0			0		0		0						0	0	Muenchen	non-ST22-A	t310	0	blaZ-B
056_05	056_05	8th May 2005	ERP000356	ERS016610	DM007412/05	Singapore	Hospital 1	1	human	239	1	III	0	141	3056714	74	41307	250390	138010	1		R	R	R	R	R	R	0	0	1	1	1	1	1	1	1	0	1	0	0	1	1	1	S80F
06-01203	06-01203	22nd May 2006	ERP000150	ERS002260	99-621B 32	Germany		4	human	22	1	V (5C2&5)										S	S	S	S	S	R			0			0		0		0						0	S80F	Geesthacht	non-ST22-A	t307	0	blaZ-B
06-01396	06-01396	21st June 2006	ERP000150	ERS002258	2451771	Germany		4	human	22	0											S	S	S	S	S	R			0			0		0		0						0	S80F	Goettingen	ST22-A2	t1021	0	blaZ-B
06-01583	06-01583	20th July 2006	ERP000150	ERS002256	99629B-8465	Germany		4	human	22	1	IVh										S	R	R	S	S	R			0			0		0		0						1	S80F	Geesthacht	ST22-A2	t1612	0	blaZ-B
06-01900	06-01900	5th September 2006	ERP000150	ERS002253	88 636B 377-1	Germany		4	human	22	1	IVh										S	R	R	S	S	R			0			0		0		0						1	S80F	Eutin	ST22-A2	t032	0	blaZ-B
06-02400	06-02400	18th October 2006	ERP000150	ERS002250	-	Germany		4	human	22	1	IVh										S	S	R	S	S	R			0			0		0		0						1	S80F	Wangen	ST22-A2	t1214	0	blaZ-B
067_02	067_02	21st November 2002	ERP000356	ERS016613	DM020544/02	Singapore	Hospital 1	1	human	239	1	III	0	126	3005400	71	42330	194740	87907	1		R	R	R	R	R	R	0	0	0	1	0	1	1	1	1	0	1	0	0	1	1	0	S80F
07_01744_Nigeria_ST22	07_01744					Nigeria
07_01932_Sudan_ST22	07_01932					Sudan
07_1361_K	07_1361_K	8th December 2006	SRP014206	SRS351174	07_1361_K	United Kingdom		4	human	22	1	IVh										S	S	S	S	S	R			0			0		0		0						0	S80F	Dundee	ST22-A2	t022	0	blaZ-B
07_3904_H	07_3904_H	19th April 2007	SRP014206	SRS351177	07_3904_H	United Kingdom		4	human	22	1	IVh										S	S	R	S	S	R			0			0		0		0						1	S80F	Edinburgh	ST22-A2	t032	0	blaZ-B
07_7290_F	07_7290_F	29th August 2007	SRP014206	SRS351521	07_7290_F	United Kingdom		4	human	22	1	IVh										S	S	R	S	S	R			ileS02			0		0		0						1	S80F	Stornoway	ST22-A2	t628	0	blaZ-B
070_03	070_03	18th January 2003	ERP000356	ERS016616	DR001455/03	Singapore	Hospital 1	1	human	239	1	III	0	153	2993767	55	54432	212011	138012	1		R	R	R	R	R	R	0	0	0	1	0	1	1	0	1	0	1	0	0	1	1	0	S80F
07-00058	07-00058	18th December 2006	ERP000150	ERS002248	31384	Germany		4	human	22	1	IVh										S	R	R	S	S	R			0			0		0		0						1	S80F	Zittau	ST22-A2	t032	0	blaZ-B
07-00060	07-00060	18th December 2006	ERP000150	ERS002246	31383	Germany		4	human	22	1	IVh										S	R	R	S	S	R			0			0		0		0						1	S80F	Zittau	ST22-A2	t032	0	blaZ-B
07-00062	07-00062	16th December 2006	ERP000150	ERS002244	14108	Germany		4	human	22	1	IVh										S	R	R	S	S	R			0			0		0		0						1	S80F	Zittau	ST22-A2	t032	0	blaZ-B
07-00655	07-00655	19th February 2007	ERP000150	ERS002239	88 708B 307	Germany		4	human	22	1	IVh										S	R	R	S	S	R			0			0		0		0						1	S80F	Bad Malente	ST22-A2	t025	0	blaZ-B
07-01497	07-01497	23rd May 2007	ERP000150	ERS002237	2451456	Germany		4	human	22	1	IVh										S	R	R	S	S	R			0			0		0		0						1	S80F	Goettingen	ST22-A2	t032	0	blaZ-B
07-02088	07-02088	11th July 2007	ERP000150	ERS002234	GB HC11 0425	Germany		4	human	22	1	IVh										S	R	R	S	S	R			0			0		0		0						1	S80F	Heiligenstadt	ST22-A2	t025	0	blaZ-B
07-02159	07-02159	21st July 2007	ERP000150	ERS002233	2007-06744	Germany		4	human	22	1	IVc (Tn4001)										R	S	R	S	R	S			0			aacA		0		dfrA						1	0	Muenchen	non-ST22-A	t005	0	blaZ-B
07-02901	07-02901	19th October 2007	ERP000150	ERS002228	AB 7425-343	Germany		4	human	22	1	VI (not ccrB4 and ccrA4, but ccrB2 and ccrA2)										S	S	S	S	S	S			0			0		0		0						0	0	Augsburg	non-ST22-A	t310	0	blaZ-B
07-02989	07-02989	21st July 2006	ERP000150	ERS002225	PAH 32	Australia		4	human	22	1	IVh										S	S	R	S	S	R			0			0		0		0						1	S80F	Brisbane	ST22-A2	t032	0	blaZ-B
07-02994	07-02994	20th July 2006	ERP000150	ERS002220	WH 30	Australia		4	human	22	1	IVh										S	S	S	S	S	R			0			0		0		0						0	S80F	Sydney	ST22-A2	t032	0	blaZ-B
07-02996	07-02996	12th July 2006	ERP000150	ERS002217	MMC 27	Australia		4	human	22	1	IVh										S	S	R	S	S	R			0			0		0		0						1	S80F	Melbourne	ST22-A2	t3211	0	blaZ-B
07-03135	07-03135	8th October 2007	ERP000150	ERS002207	7H11 7003	Germany		4	human	22	0											S	S	S	S	S	S			0			0		0		0						0	0	Hannover	non-ST22-A	t005	0	blaZ-B
07-03340	07-03340	14th December 2006	ERP000150	ERS002213	151	Czech Republic		4	human	22	1	IVh										S	S	R	S	S	R			0			0		0		0						1	S80F	Novy Jicin	ST22-A2	t032	0	blaZ-B
07-03345	07-03345	19th September 2005	ERP000150	ERS002210	4667	Czech Republic		4	human	22	1	IVh										S	R	R	S	S	R			0			0		0		0						1	S80F	Brno	ST22-A2	t032	0	blaZ-B
07-03346	07-03346	9th October 2005	ERP000150	ERS002209	5271	Czech Republic		4	human	22	1	IVh										S	S	S	S	S	R			0			0		0		0						0	S80F	Novy Jicin	ST22-A2	t032	0	blaZ-B
07-03348-1	07-03348-1	1st September 2004	ERP000150	ERS002206	DK 42587	Denmark		4	human	22	1	IV/V (J1 IVh, J3 V 5C2&5, ccrAB)										S	S	S	S	S	R			0			0		0		0						0	S80F	Vejle	ST22-A2	t022	0	blaZ-B
07-03349	07-03349	17th February 2005	ERP000150	ERS002205	DK 44512	Denmark		4	human	22	1	IVh										S	S	R	S	S	R			0			0		0		0						1	S80F	Korsr	ST22-A2	t032	0	blaZ-B
07-03350	07-03350	8th April 2005	ERP000150	ERS002196	DK 45002	Denmark		4	human	22	1	IV/V (J1 IVh, J3 V 5C2&5, ccrAB)										S	S	S	S	S	R			0			0		0		0						0	S80F	Kolding	ST22-A2	t022	0	blaZ-B
07-03351	07-03351	16th April 2005	ERP000150	ERS002204	DK 45135	Denmark		4	human	22	1	IV/V (J1 IVh, J3 V 5C2&5, ccrAB)										S	S	S	S	S	R			0			0		0		0						0	S80F	Frederecia	ST22-A2	t022	0	blaZ-B
07-03353	07-03353	12th January 2006	ERP000150	ERS002202	DK 50110	Denmark		4	human	22	1	IVh										S	S	R	S	S	R			0			0		0		0						1	S80F	Kalundborg	ST22-A2	t032	0	blaZ-B
07-03354-2	07-03354-2
071_03	071_03	20th January 2003	ERP000356	ERS016617	DM001208/03	Singapore	Hospital 1	1	human	239	1	III	0	110	2991824	57	52488	323267	138012	1		R	R	R	R	R	R	0	0	0	1	0	1	1	0	1	0	1	0	0	1	1	0	S80F
078_05	078_05	9th May 2005	ERP000356	ERS016618	DB022127/05	Singapore	Hospital 1	1	human	239	1	III	0	109	3001253	53	56627	280197	149643	1		R	R	R	R	R	R	0	0	0	1	0	1	1	1	1	0	1	0	0	1	1	0	S80F
08_3163_B	08_3163_B	24th March 2008	SRP014206	SRS351525	08_3163_B	United Kingdom		4	human	22	1	IVh										S	S	R	S	S	R			0			0		0		0						1	S80F	Kilmarnock	ST22-A2	t032	0	blaZ-B
08_5828_K	08_5828_K	29th July 2008	SRP014206	SRS351526	08_5828_K	United Kingdom		4	human	22	1	IVc (Tn4001)										S	S	R	S	R	R			0			aacA		0		dfrA (61bp deletion in thyA)						1	S80F	Clydebank	non-ST22-A	t852	0	blaZ-B
08-00602	08-00602	28th February 2008	ERP000150	ERS002198	B3-123	Germany		4	human	22	1	IVh										S	R	R	S	S	R			0			0		0		0						1	S80F	Bad Wildungen	ST22-A2	t025	0	blaZ-B
08-01304	08-01304	27th March 2008	ERP000150	ERS002197	AF:913756 VA 4496	Germany		4	human	22	1	IVh										S	R	R	S	S	R			0			0		0		0						1	S80F	Oldenburg	ST22-A2	t025	0	blaZ-B
08-01482	08-01482	June 2006	ERP000150	ERS002193	HSMB7	Portugal		4	human	22	1	IVh										S	S	R	S	S	R			0			0		0		0						1	S80F	Braga	ST22-A2	t032	0	blaZ-B
08-01485	08-01485	June 2006	ERP000150	ERS002190	HUC357	Portugal		4	human	22	1	IVh										S	S	R	S	S	R			0			0		0		0						1	S80F	Coimbra	ST22-A2	t747	0	blaZ-B
08-01489	08-01489	2003	ERP000150	ERS002186	HU303	Hungary		4	human	22	1	IVh										S	S	S	S	S	R			0			0		0		0						0	S80F	Csongrd	ST22-A2	t032	0	blaZ-B
08-01491	08-01491	1997	ERP000150	ERS002183	IPOP2	Portugal		4	human	22	1	IVh										S	S	R	S	S	R			0			0		0		0						1	S80F	Porto	ST22-A2	t032	0	blaZ-B
08-01670	08-01670	28th April 2008	ERP000150	ERS002176	045-94062	Germany		4	human	22	1	IVh										S	R	R	S	S	R			0			0		0		0						1	S80F	Cottbus	ST22-A2	t032	0	blaZ-B
08-01672	08-01672	11th April 2008	ERP000150	ERS002173	045-93458	Germany		4	human	22	1	IVh										S	S	S	S	S	R			0			0		0		0						0	S80F	Cottbus	ST22-A2	t032	0	blaZ-B
082_03	082_03	6th November 2003	ERP000356	ERS016512	DM017019/03	Singapore	Hospital 1	1	human	22	1	IV	0	165	2815681	48	58660	326415	108147	0		S	R	R	S	S	R	0	0	0	0	0	0	0	0	0	0	0	0	0	0	0	1	S80F
NC_018608_08BA02176	08BA02176
09-00678	09-00678	February 2009	ERP000150	ERS002264	109	Namibia		4	human	22	0											S	S	S	S	S	S			0			aacA		0		dfrA						0	0	Windhoek	non-ST22-A	t891	0	blaZ-B
Staph_aureus_09-00678	09-00678
Staph_aureus_09-00683	09-00683
09-00683	09-00683	February 2009	ERP000150	ERS002263	187	Namibia		4	human	22	0											S	S	S	S	S	S			0			aacA		0		0						0	0	Windhoek	non-ST22-A	t005	0	blaZ-B
09-00981	09-00981	1996	ERP000150	ERS002168	MID/MV7804	New Zealand		4	human	22	1	IVh										S	S	R	S	S	R			0			0		0		0						1	S80F	Auckland	ST22-A2	t032	0	blaZ-B
09-00983	09-00983	1996	ERP000150	ERS002166	MID/MV7767	New Zealand		4	human	22	1	IVh										S	S	R	S	S	R			0			0		0		0						1	S80F	Auckland	ST22-A2	t032	0	blaZ-B
09-00985	09-00985	1996	ERP000150	ERS002164	98072V	Australia		4	human	22	0											S	S	S	S	S	S			0			0		0		0						0	0	Perth	non-ST22-A	t005	0	-
09-01243	09-01243	21st January 2004	ERP000150	ERS002161	153/04	Singapore		4	human	22	1	IVh										S	S	R	S	S	R			0			0		0		0						1	S80F	Singapore	ST22-A2	t032	0	blaZ-B
09-01244	09-01244	19th April 2007	ERP000150	ERS002152	133/07	Singapore		4	human	22	1	IVh										S	S	S	S	S	R			0			0		0		0						0	S80F	Singapore	ST22-A2	t032	0	blaZ-B
09-01247	09-01247	9th October 2007	ERP000150	ERS002158	314/07	Singapore		4	human	22	1	IVh										S	S	S	S	S	R			0			0		0		0						0	S80F	Singapore	ST22-A2	t032	0	blaZ-B
092_03	092_03	2nd November 2003	ERP000356	ERS016514	DM018348/03	Singapore	Hospital 1	1	human	22	1	IV	0	171	2818975	46	61282	285863	127557	0		S	R	R	S	S	R	0	0	0	0	0	0	0	0	0	0	0	0	0	0	0	1	S80F
1_sa	1_sa	1961	ERP001103	ERR212184	UK 13136 = A0	United Kingdom		1	human	250	1
10_sa	10_sa	1961	ERP001103	ERR212193	AA3	United Kingdom		1	human	250	1
100_06	100_06	23rd February 2006	ERP000356	ERS016556	DB10089/06	Singapore	Hospital 1	1	human	239	1	III	0	182	2998057	54	55520	215567	145514	1		R	R	R	R	R	R	0	0	0	1	0	1	1	0	1	0	1	0	0	1	1	0	S80F
102_03	102_03	29th December 2003	ERP000356	ERS016551	DB065502/03	Singapore	Hospital 1	1	human	239	1	III	0	157	2997771	54	55514	404296	154399	1		R	R	R	R	R	R	0	0	0	1	0	1	1	1	1	0	1	0	0	1	1	0	S80F
106_07	106_07	4th April 2007	ERP000356	ERS016571	DR005123/07	Singapore	Hospital 1	1	human	239	1	III	0	160	3031112	77	39365	207830	106727	1		R	R	R	R	R	R	0	0	0	1	0	1	1	1	1	0	1	0	0	1	1	0	S80F, S81P
112_09	112_09	12th April 2008	ERP000356	ERS016602	DB055850/09	Singapore	Hospital 1	1	human	22	1	IV	0	116	2770585	39	71041	325959	123937	0		S	S	S	S	S	R	0	0	0	0	0	0	0	0	0	0	0	0	0	0	0	0	S80F
NC_017351_11819_97	11819_97
12_sa	12_sa	1961	ERP001103	ERR212195	AA5	United Kingdom		1	human	250	1
134_09	134_09	24th November 2009	ERP000356	ERS016594	DB071635/09	Singapore	Hospital 1	1	human	239	1	(excised SCCmec with remnant IS431)	1	133	2937981	45	65288	280537	113005	0	From just after direct flanking region SCCmec (34135) to just before direct flanking SCCmec (102439)	R	R	R	R	R	R	0	0	0	1	0	1	1	0	1	0	1	0	0	1	1	0	S80F
135_09	135_09	28th November 2009	ERP000356	ERS016595	DB072476/09	Singapore	Hospital 1	1	human	239	1	III	0	123	3005441	60	50091	280222	110966	1		R	R	R	R	R	R	1	0	0	1	0	1	1	1	1	0	1	0	0	1	1	0	S80F
CP010943_144_S7	144_S7
15_sa	15_sa	1961	ERP001103	ERR212198	AA8	United Kingdom		1	human	250	1
156_04	156_04	3rd August 2004	ERP000356	ERS016559	DM014360/04	Singapore	Hospital 1	1	human	239	1	III	0	176	3019242	60	50321	231061	110656	1		R	R	R	R	R	R	0	0	0	1	0	1	1	1	1	0	1	0	0	1	1	0	S80F
16_sa	16_sa	1961	ERP001103	ERR212199	AA9	United Kingdom		1	human	250	1
17_sa	17_sa	1963	ERP001103	ERR212200	UK ST63/485 = B0-2	United Kingdom		1	human	250	1
176_08	176_08	30th September 2008	ERP000356	ERS016587	DB062935/08	Singapore	Hospital 1	1	human	22	1	IV	0	132	2765064	36	76807	326217	150579	0		S	R	R	S	S	R	0	0	0	0	0	0	0	0	0	0	0	0	0	0	0	1	S80F
177_08	177_08	6th October 2008	ERP000356	ERS016586	DB064138/08	Singapore	Hospital 1	1	human	239	1	III	0	126	3007850	63	47744	263850	140857	1		R	R	R	R	R	R	0	0	0	1	0	1	0	1	1	0	1	0	0	1	1	0	S80F
18_sa	18_sa	1963	ERP001103	ERR212201	B4X	United Kingdom		1	human	250	1
19_sa	19_sa	1963	ERP001103	ERR212202	B5	United Kingdom		1	human	250	1
2_sa	2_sa	1961	ERP001103	ERR212185	A1	United Kingdom		1	human	250	1
20_sa	20_sa	1963	ERP001103	ERR212203	B8	United Kingdom		1	human	250	1
202_04	202_04
21_sa	21_sa	1963	ERP001103	ERR212204	B9	United Kingdom		1	human	250	1
213_05	213_05	17th June 2005	ERP000356	ERS016483	DM009703/05	Singapore	Hospital 1	1	human	22	1	IV	0	178	2817182	42	67076	326015	125360	0		S	R	R	S	S	R	0	0	0	0	0	0	0	0	0	0	0	0	0	0	0	1	S80F
22_sa	22_sa	1963	ERP001103	ERR212205	B10	United Kingdom		1	human	250	1
23_sa	23_sa	1963	ERP001103	ERR212206	BB0	United Kingdom		1	human	250	1
24_sa	24_sa	1963	ERP001103	ERR212207	BB2	United Kingdom		1	human	250	1
25_sa	25_sa	1963	ERP001103	ERR212208	BB3	United Kingdom		1	human	250	1
26_sa	26_sa	1963	ERP001103	ERR212209	BB5	United Kingdom		1	human	250	1
27_sa	27_sa	1963	ERP001103	ERR212210	BB6	United Kingdom		1	human	250	1
270_04	270_04	1st January 2004	ERP000356	ERS016486	AH270/04	Singapore	Hospital 1	1	human	22	1	IV	0	251	2806703	38	73861	418206	125366	0		S	R	R	S	S	R	0	0	0	0	0	0	0	0	0	0	0	0	0	0	0	1	S80F
29_sa	29_sa	1963	ERP001103	ERR212212	BB8	United Kingdom		1	human	250	1
2A8	2A8	2001	ERP000228	ERR024958		Czech Republic		4		239	1	IIIA																																	Prague
3_sa	3_sa	1961	ERP001103	ERR212186	A2	United Kingdom		1	human	250	1
30_sa	30_sa	1963	ERP001103	ERR212213	BB9	United Kingdom		1	human	250	1
31_sa	31_sa	1963	ERP001103	ERR212214	BB10	United Kingdom		1	human	250	1
32_sa	32_sa	1964	ERP001103	ERR212215	E2125 = C0X	Denmark		1	human	247	1
33_sa	33_sa	1964	ERP001103	ERR212216	C1	Denmark		1	human	247	1
34_sa	34_sa	1964	ERP001103	ERR212217	C2	Denmark		1	human	247	1
348_05	348_05	27th July 2005	ERP000356	ERS016492	M050004854/05	Singapore	Hospital 3	1	human	22	1	IV	0	213	2815972	39	72204	326434	123257	0		S	R	R	S	S	R	0	0	0	0	0	0	0	0	0	0	0	0	0	0	0	1	S80F
35_sa	35_sa	1964	ERP001103	ERR212218	C4	Denmark		1	human	247	1
36_sa	36_sa	1964	ERP001103	ERR212219	C6	Denmark		1	human	247	1
362_05	362_05	14th September 2005	ERP000356	ERS016591	DB046586/05	Singapore	Hospital 1	1	human	239	1	III	0	245	3021211	68	44430	403738	158702	1		R	R	R	R	R	R	0	0	0	1	0	1	1	1	1	0	1	0	0	1	1	0	S80F
37_sa	37_sa	1964	ERP001103	ERR212220	C8	Denmark		1	human	247	1
38_sa	38_sa	1964	ERP001103	ERR212221	CC0X	Denmark		1	human	247	1
39_sa	39_sa	1964	ERP001103	ERR212222	CC1	Denmark		1	human	247	1
3HK	3HK	2000	ERP000228	ERR024962		Czech Republic		4		239	1	IIIA																																	Pribram
4_sa	4_sa	1961	ERP001103	ERR212187	A3	United Kingdom		1	human	250	1
40_sa	40_sa	1964	ERP001103	ERR212223	CC2X	Denmark		1	human	247	1
41_sa	41_sa	1964	ERP001103	ERR212224	CC3	Denmark		1	human	247	1
42_sa	42_sa	1964	ERP001103	ERR212225	CC4	Denmark		1	human	247	1
44_sa	44_sa	1964	ERP001103	ERR212227	CC6	Denmark		1	human	247	1
45_sa	45_sa	1967	ERP001103	ERR212228	E4278 = D0X	Denmark		1	human	247	1
46_sa	46_sa	1967	ERP001103	ERR212229	D2	Denmark		1	human	247	1
47_sa	47_sa	1967	ERP001103	ERR212230	D3	Denmark		1	human	247	1
48_sa	48_sa	1967	ERP001103	ERR212231	D4	Denmark		1	human	247	1
480_06	480_06	6th October 2006	ERP000356	ERS016468	DB054986/06	Singapore	Hospital 1	1	human	22	1	IV	0	207	2815973	36	78221	326940	145282	0		S	S	S	S	S	R	0	0	0	0	0	0	0	0	0	0	0	0	0	0	0	0	S80F
49_sa	49_sa	1967	ERP001103	ERR212232	D6	Denmark		1	human	247	1
5_sa	5_sa	1961	ERP001103	ERR212188	A4	United Kingdom		1	human	250	1
50_sa	50_sa	1967	ERP001103	ERR212233	D8	Denmark		1	human	247	1
51_sa	51_sa	1967	ERP001103	ERR212234	DD0	Denmark		1	human	247	1
52_sa	52_sa	1967	ERP001103	ERR212235	DD1	Denmark		1	human	247	1
53_sa	53_sa	1967	ERP001103	ERR212236	DD2	Denmark		1	human	247	1
54_sa	54_sa	1967	ERP001103	ERR212237	DD3	Denmark		1	human	247	1
55_sa	55_sa	1967	ERP001103	ERR212238	DD5X	Denmark		1	human	247	1
56_sa	56_sa	1967	ERP001103	ERR212239	DD6	Denmark		1	human	247	1
57_sa	57_sa	1967	ERP001103	ERR212240	DD7	Denmark		1	human	247	1
58_sa	58_sa	1967	ERP001103	ERR212241	DD8	Denmark		1	human	247	1
59_sa	59_sa	1967	ERP001103	ERR212242	DD9	Denmark		1	human	247	1
6_sa	6_sa	1961	ERP001103	ERR212189	A5	United Kingdom		1	human	250	1
7_sa	7_sa	1961	ERP001103	ERR212190	AA0	United Kingdom		1	human	250	1
CP010940_71A_S11	71A_S11
CP010944_79_S10	79_S10
8_sa	8_sa	1961	ERP001103	ERR212191	AA1	United Kingdom		1	human	250	1
9_sa	9_sa	1961	ERP001103	ERR212192	AA2X	United Kingdom		1	human	250	1
91-10759	91-10759	1991	ERP000150	ERS034650	91/10759	United Kingdom		4	human	22	1	IVh										S	S	R	S	S	S			0			0		0		0						1	0	Charing Cross	ST22-A1	t022	0	blaZ-B
91-10977	91-10977	1991	ERP000150	ERS034657	91/10977	United Kingdom		4	human	22	1	IVh										S	S	R	S	S	S			0			0		0		0						1	0	High Wycombe	ST22-A1	t022	0	blaZ-B
91-5368	91-5368	1991	ERP000150	ERS034655	91/5368	United Kingdom		4	human	22	1	IVh										S	S	S	S	R	S			0			0		0		0						0	S80F	East Birmingham	ST22-A2	t032	0	blaZ-B
CP010952_93b_S9	93b_S9
96-01678_H	96-01678_H	October 1996	ERP000150	ERS002154	09-03577	Germany		4	human	22	1	IVh										S	S	S	S	S	R			0			0		0		0						0	S80F	Berlin	ST22-A2	t032	0	blaZ-B
98_2921_X	98_2921_X	10th May 1998	SRP014206	SRS351527	98_2921_X	United Kingdom		4	human	22	1	IVh										S	S	R	S	S	R			0			0		0		0						1	S80F	Glasgow	ST22-A2	t032	0	blaZ-B
98-10618	98-10618	1998	ERP000150	ERS002153	09-03575	United Kingdom		4	human	22	1	IVh										S	S	S	S	S	S			0			0		0		0						0	0	London	ST22-A1	t022	0	blaZ-B
98-24344	98-24344	1998	ERP000150	ERS002151	09-03574	United Kingdom		4	human	22	1	IVh										R	S	R	R	S	R			0			0		0		0						1	S80F	London	ST22-A2	t032	0	blaZ-B
A09973-_97	A09973-_97	1997	ERP000150	ERS034616	RH10000155	Sweden		1	human	22	1	IVh										S	R	R	S	S	R			0			0		0		0						1	S80F		ST22-A2	t032	0	blaZ-B
AGT1	AGT1	1997	ERP000228	ERR024963		Argentina		4			1	IIIA																																	Capital Federal
AGT120	AGT120	1998	ERP000228	ERR024964		Argentina		4			1	IIIA																																	Capital Federal
AGT9	AGT9	1997	ERP000228	ERR024967		Argentina		4			1	IIIA																																	Capital Federal
ANS46	ANS46	1982	ERP000228	ERR024968		Australia		4		239	1	III																																	Melbourne
AR_0650_784	AR_0650_784	1993	ERP000150	ERS034610	RH10000148	Ireland		4	human	22	1	IVh										S	S	S	S	S	S			0			0		0		0						0	0	Dublin	ST22-A1	t022	0	blaZ-B
ARI1	ARI1	1st May 2007	ERP000150	ERS034617	RH10000166	United Kingdom		4	human	22	1	IVh										S	S	R	S	S	R			0			0		0		0						1	S80F	Aberdeen	ST22-A2	t379	0	blaZ-B
ARI31	ARI31	4th July 2007	ERP000150	ERS034625	RH10000174	United Kingdom		4	human	22	1	IVh										S	S	S	S	R	S			0			0		0		0						0	S80F	Aberdeen	ST22-A2	t032	0	blaZ-B
NZ_LN854556_BB155	BB155
BRA2	BRA2	1997	ERP000228	ERR024972		Brazil		4			1	IIIB																																	Sao Paulo
BRA36	BRA36	1997	ERP000228	ERR024973		Brazil		4			1	IIIA																																	Sao Paulo
Staph_aureus_strain_BSAR111_2_sheep_nasal_DEN	BSAR111_2
Staph_aureus_strain_BSAR112_sheep_nasal_DEN	BSAR112
Staph_aureus_strain_BSAR113_2_sheep_nasal_DEN	BSAR113_2
Patient_B_BSAR126_2	BSAR126_2
Staph_aureus_strain_BSAR136_2_human_wound_DEN	BSAR136_2
Staph_aureus_strain_BSAR141_2_cow_nasal_DEN_v4	BSAR141_2
Staph_aureus_strain_BSAR57_human_blood_DEN	BSAR57
Staph_aureus_strain_BSAR58_human_nasal_DEN	BSAR58
Staph_aureus_BU_G0201_t8	BU_G0201_t8
Staph_aureus_BU_G0202_t2	BU_G0202_t2
Staph_aureus_BU_G0301_t8	BU_G0301_t8
Staph_aureus_BU_G0701_t5	BU_G0701_t5
Staph_aureus_BU_G0706B_t8	BU_G0706B_t8
Staph_aureus_BU_G1001_t8	BU_G1001_t8
Staph_aureus_BU_G1074_t4	BU_G1074_t4
Staph_aureus_BU_G1101_t2	BU_G1101_t2
Staph_aureus_BU_G1201_t13_notannot	BU_G1201_t13
Staph_aureus_BU_G1201_t8	BU_G1201_t8
Staph_aureus_BU_G1905_t3	BU_G1905_t3
Staph_aureus_BU_G2601A_t9	BU_G2601A_t9
Staph_aureus_BU_N17W_t2	BU_N17W_t2
Staph_aureus_BU_N17Y_t2	BU_N17Y_t2
Staph_aureus_BU_N22_t6	BU_N22_t6
Staph_aureus_BU_N3_t2	BU_N3_t2
Staph_aureus_BU_W12_t13	BU_W12_t13
Staph_aureus_BU_W13_t1	BU_W13_t1
Staph_aureus_BU_W22_t4	BU_W22_t4
Staph_aureus_BU_W6_t1	BU_W6_t1
Staph_aureus_BU_W7A_t11	BU_W7A_t11
BZ48	BZ48	1997	ERP000228	ERR024980		Brazil		4		239	1	IIIA																																	Sao Paulo
CGH1_09	CGH1_09	11th February 2009	ERP000356	ERS016520	9021182716/09	Singapore	Hospital 3	1	human	22	1	IV	0	161	2816287	55	51205	326114	96572	0		R	R	R	S	S	R	0	0	0	0	0	0	0	1	0	0	0	1	0	0	0	1	S80F
CGH1_10	CGH1_10	21st April 2010	ERP000356	ERS016521	0043716978/10	Singapore	Hospital 3	1	human	239	1	III	0	151	3056988	85	35965	253326	137989	1		R	R	R	R	R	R	0	0	1	1	1	1	1	1	1	0	1	0	1	1	1	1	S80F
CGH2_06	CGH2_06	18th March 2006	ERP000356	ERS016523	6031847077/06	Singapore	Hospital 3	1	human	22	1	IV	0	151	2779582	43	64641	283009	136384	0		S	R	R	S	S	R	1	0	0	0	0	0	0	0	0	0	0	0	0	0	0	1	S80F
CGH2_10	CGH2_10	2nd July 2010	ERP000356	ERS016531	00537252560/10	Singapore	Hospital 3	1	human	45	1	V	0		2874829	61	47128	498076	113645	0
CGH3_07	CGH3_07	27th May 2008	ERP000356	ERS016528	7052891908/07	Singapore	Hospital 3	1	human	22	1	IV	0	159	2804904	48	58436	325997	90822	0		S	R	R	R	S	R	0	0	0	0	0	0	0	0	0	0	0	0	0	0	0	1	S80F
CGH4_07	CGH4_07	7th August 2007	ERP000356	ERS016539	7080728144/07	Singapore	Hospital 3	1	human	22	1	IV	0	167	2773846	42	66044	371397	111191	0		S	R	R	R	S	R	0	0	0	0	0	0	0	0	0	0	0	0	0	0	0	1	S80F
CGH5_07	CGH5_07	23rd December 2007	ERP000356	ERS016543	7122336481/07	Singapore	Hospital 3	1	human	22	1	IV	0	148	2805870	38	73839	325996	125331	0		R	R	R	S	S	R	0	0	0	0	0	0	0	1	0	0	0	1	0	0	0	1	S80F
CGH5_08	CGH5_08
CHI59	CHI59	1998	ERP000228	ERR024981		China		4		239	1	III																																	Nanjing
CHI61	CHI61	1998	ERP000228	ERR024983		China		4		239	1	IIIA																																	Nanjing
CHL1	CHL1	1997	ERP000228	ERR024984		Chile		4			1	IIIB																																	Santiago
CHL151	CHL151	1998	ERP000228	ERR024985		Chile		4			1	IIIB																																	Santiago
CN1	CN1					Korea		1		72	1
COL	COL	1960				England		4	human	250	1	I																																	Collindale		t008
D71	D71		ERP000609	ERS010979		Germany		1
D90	D90		ERP000609	ERS010970		Germany		1
DAR4145	DAR4145	2009				India		4	human	772	1																																		Mumbai
DEN907	DEN907	2001	ERP000228	ERR024989		Denmark		1		239	1	IIIB
DEU12	DEU12	11th June 2009	ERP000228	ERS010871		Turkey		4	human	239	1	III variant										S	S	S		R	R																		Izmir
DEU16	DEU16	6th February 2008	ERP000228	ERS010875		Turkey		4	human	239	1	III variant										S	R	R		S	R																		Izmir
Dog_150_N_H	Dog_150_N_H	20th June 2013	ERP003396	ERR377337		United Kingdom		4	Canine	22	1					28	101008		190698																										Cambridge
Dog_150_N_M	Dog_150_N_M	20th June 2013	ERP003396	ERR377342		United Kingdom		4	Canine	22	1					29	97582		190694																										Cambridge
Dog_150_N_P	Dog_150_N_P	20th June 2013	ERP003396	ERR377345		United Kingdom		4	Canine	22	1					28	101081		190719																										Cambridge
Dog_150_S_A	Dog_150_S_A	20th June 2013	ERP003396	ERR377329		United Kingdom		4	Canine	22	1					29	97602		190710																										Cambridge
Dog_150_S_D	Dog_150_S_D	20th June 2013	ERP003396	ERR377396		United Kingdom		4	Canine	22	1					30	94319		194024																										Cambridge
Dog_150_S_Ez	Dog_150_S_Ez	20th June 2013	ERP003396	ERR473439		United Kingdom		4	Canine	22	1					27	104954		175455																										Cambridge
Dog_158_N_E	Dog_158_N_E	20th June 2013	ERP003396	ERR388509		United Kingdom		4	Canine	22	1					30	94384.1		211309																										Cambridge
Dog_158_N_T	Dog_158_N_T	20th June 2013	ERP003396	ERR388524		United Kingdom		4	Canine	22	1					30	94267.2		211427																										Cambridge
Dog_30_C	Dog_30_C	26th April 2013	ERP003396	ERR377115		United Kingdom		4	Canine	22	1					28	101072		211325																										Cambridge
Dog_30_H	Dog_30_H	26th April 2013	ERP003396	ERR377120		United Kingdom		4	Canine	22	1					36	78564.6		211298																										Cambridge
Dog_30_N	Dog_30_N	26th April 2013	ERP003396	ERR377126		United Kingdom		4	Canine	22	1					29	97582.3		211300																										Cambridge
Dog_30_T	Dog_30_T	26th April 2013	ERP003396	ERR377132		United Kingdom		4	Canine	22	1					27	104843		211297																										Cambridge
Dog_Index_1_B	Dog_Index_1_B	15th April 2013	ERP003396	ERR377216		United Kingdom		4	Canine	22	1					30	94385.3		211323																										Cambridge
Dog_Index_1_H	Dog_Index_1_H	15th April 2013	ERP003396	ERR377222		United Kingdom		4	Canine	22	1					26	108884		211434																										Cambridge
Dog_Index_3_P	Dog_Index_3_P	18th April 2013	ERP003396	ERR377249		United Kingdom		4	Canine	22	1					28	101141		174169																										Cambridge
Dog_Index_4_D	Dog_Index_4_D	22nd April 2013	ERP003396	ERR377406		United Kingdom		4	Canine	22	1					31	91274.4		211312																										Cambridge
Dog_Index_5_D	Dog_Index_5_D	22nd April 2013	ERP003396	ERR377041		United Kingdom		4	Canine	22	1					31	91291.1		236600																										Cambridge
Dog_Index_7_F	Dog_Index_7_F	22nd April 2013	ERP003396	ERR377062		United Kingdom		4	Canine	22	1					29	97623.9		236621																										Cambridge
NZ_CP011526_DSM_20231	DSM_20231
NC_017343_ECT_R_2	ECT_R_2
ED133	ED133	2008				France		1	animal	133	1
NC_013450_ED98	ED98
ERS002150	ERS002150	1998				UK				22
ERS002151	ERS002151	1998				UK				22
ERS002152	ERS002152	19th April 2007				Singapore				22
ERS002154	ERS002154					Germany				22
ERS002159	ERS002159	10th August 2007				Singapore				22
ERS002163	ERS002163	11th September 2007				Germany				22
ERS002164	ERS002164	1996				Australia				22
ERS002165	ERS002165	1996				New Zealand				22
ERS002172	ERS002172	18th September 2007				Germany				22
ERS002180	ERS002180	10th June 2008				Germany				22
ERS002183	ERS002183	1997				Portugal				22
ERS002184	ERS002184	1997				Portugal				22
ERS002196	ERS002196	8th April 2005				Denmark				22
ERS002198	ERS002198	28th February 2008				Germany				22
ERS002212	ERS002212	19th January 2007				Czech Republic				22
ERS002216	ERS002216	10th July 2006				Australia				22
ERS002220	ERS002220	20th July 2006				Australia				22
ERS002238	ERS002238	16th April 2007				Germany				22
ERS002242	ERS002242	12th December 2006				Germany				22
ERS002249	ERS002249	19th October 2006				Germany				22
ERS002265	ERS002265	11th February 2003				Germany				22
ERS002267	ERS002267	2004				UK				22
ERS002269	ERS002269	26th February 2004				Germany				22
ERS010964	ERS010964	1996				Spain				239
ERS010965	ERS010965					France				239
ERS010966	ERS010966	26th February 2006				Denmark				239
ERS010970	ERS010970	21st September 2004				Vietnam				239
ERS010974	ERS010974	20th January 2006				India				239
ERS010978	ERS010978	1996				Malaysia				239
ERS010981	ERS010981	1996				Argentina				239
ERS010982	ERS010982	1996				Argentina				239
ERS010986	ERS010986	27th February 2006				Denmark				239
ERS010988	ERS010988	1996				Lithuania				239
ERS010994	ERS010994	1996				Malaysia				239
ERS010999	ERS010999	1996				Argentina				239
ERS034615	ERS034615	11th September 1999				Netherlands				22
ERS034616	ERS034616	1997				Sweden				22
ERS034655	ERS034655	1991				UK				22
ERS072507	ERS072507	2001				Ireland				22
ERS072518	ERS072518	2001				UK				5
ERS072524	ERS072524	2001				UK				36
ERS072557	ERS072557	2001				UK				5
ERS072576	ERS072576	2002				UK				5
ERS072602	ERS072602	2002				UK				36
ERS072606	ERS072606	2002				UK				25
ERS072614	ERS072614	2002				UK				59
ERS072615	ERS072615	2002				UK				2892
ERS072638	ERS072638	2002				UK				2032
ERS072654	ERS072654	2002				UK				2935
ERS072669	ERS072669	2003				UK				36
ERS072675	ERS072675	2003				Ireland				45
ERS072683	ERS072683	2003				UK				36
ERS072686	ERS072686	2003				UK				36
ERS072687	ERS072687	2003				UK				36
ERS072689	ERS072689	2003				UK				36
ERS072693	ERS072693	2003				UK				2914
ERS072698	ERS072698	2003				UK				5
ERS072717	ERS072717	2003				UK				36
ERS072758	ERS072758	2004				UK				2938
ERS072764	ERS072764	2004				UK				36
ERS072765	ERS072765	2004				UK				2939
ERS072771	ERS072771	2004				Ireland				22
ERS072820	ERS072820	2001				UK				36
ERS072852	ERS072852
ERS072862	ERS072862	2002				UK				36
ERS072886	ERS072886	2003				UK				36
ERS072898	ERS072898	2004				UK				2916
ERS072912	ERS072912	2004				Ireland				105
ERS072969	ERS072969	2004				UK				2274
ERS072987	ERS072987	2005				UK				97
ERS072987	ERS072987
ERS072997	ERS072997	2005				UK				2890
ERS073005	ERS073005	2005				UK				36
ERS073107	ERS073107	2006				UK				36
ERS073116	ERS073116	2006				Ireland				22
ERS073138	ERS073138
ERS073165	ERS073165	2006				UK				36
ERS073167	ERS073167	2006				UK				2274
ERS073177	ERS073177
ERS073182	ERS073182	2007				UK				97
ERS073182	ERS073182
ERS073185	ERS073185
ERS073200	ERS073200	2007				UK				1
ERS073218	ERS073218	2007				Ireland				36
ERS073222	ERS073222	2007				UK				2893
ERS073224	ERS073224
ERS073230	ERS073230	2007				UK				36
ERS073236	ERS073236
ERS073239	ERS073239	2007				UK				2031
ERS073247	ERS073247	2001				UK				5
ERS073258	ERS073258	2002				UK				605
ERS073259	ERS073259	2002				UK				1
ERS073270	ERS073270	2003				UK				36
ERS073276	ERS073276	2003				UK				30
ERS073276	ERS073276
ERS073277	ERS073277	2003				UK				36
ERS073279	ERS073279	2004				UK				5
ERS073313	ERS073313	2005				UK				2908
ERS073322	ERS073322	2005				UK				2892
ERS073331	ERS073331	2005				UK				2915
ERS073334	ERS073334	2005				UK				2274
ERS073340	ERS073340	2006				Ireland				22
ERS073348_UK_ST9	ERS073348_UK_ST9
ERS073351	ERS073351
ERS073391	ERS073391	2007				UK				2031
ERS073405	ERS073405	2007				UK				2926
ERS073409	ERS073409	2007				UK				2274
ERS073436	ERS073436	2008				Ireland				5
ERS073439	ERS073439	2008				Ireland				5
ERS073444	ERS073444
ERS073474	ERS073474	2008				UK				2900
ERS073487	ERS073487	2008				UK				30
ERS073493	ERS073493	2008				UK				80
ERS073504	ERS073504	2008				UK				15
ERS073544	ERS073544	2009				UK				36
ERS073561	ERS073561	2009				UK				1207
ERS073562	ERS073562	2009				UK				1207
ERS073582	ERS073582	2009				UK				2037
ERS073607	ERS073607	2009				UK				36
ERS073622	ERS073622	2009				UK				21~
ERS073631	ERS073631	2009				UK				5
ERS073646	ERS073646	2010				UK				149
ERS073652	ERS073652	2010				UK				229
ERS073654	ERS073654	2010				UK				2894
ERS073657	ERS073657	2010				UK				36
ERS073660	ERS073660
ERS073673	ERS073673	2010				UK				970
ERS073706	ERS073706	2010				UK				239
ERS073709	ERS073709	2010				UK				36
ERS073727	ERS073727	2010				Ireland				22
ERS073784	ERS073784	2004				UK				36
ERS073788	ERS073788	2005				UK				5
ERS073791	ERS073791	2005				UK				2892
ERS073820	ERS073820	2007				UK				2274
ERS073823	ERS073823	2008				UK				36
ERS073827	ERS073827
ERS073845	ERS073845	2008				UK				15
ERS073847	ERS073847	2008				UK				970
ERS073889	ERS073889
ERS073901	ERS073901	2010				UK				1~
ERS073919	ERS073919
ERS073923	ERS073923	2010				UK				36
ERS073967	ERS073967	2008				UK				36
ERS073979	ERS073979	2009				UK				2031
ERS073996	ERS073996	2003				UK				36
ERS074011	ERS074011	2010				UK				218
ERS074025	ERS074025	2007				UK				30
ERS092758	ERS092758	1st March 2009				USA				8
ERS092764	ERS092764	1st March 2009				USA				8
ERS092771	ERS092771	1st January 2009				USA				8
ERS092777	ERS092777	1st February 2009				USA				8
ERS092790	ERS092790	1st April 2009				USA				8
ERS092792	ERS092792	1st May 2009				USA				8
ERS092796	ERS092796	1st February 2009				USA				8
ERS092806	ERS092806	1st June 2009				USA				8
ERS092846	ERS092846	1st September 2009				USA				8
ERS092850	ERS092850	1st October 2009				USA				8
ERS092865	ERS092865	1st August 2009				USA				8
ERS092869	ERS092869	1st September 2009				USA				8
ERS092878	ERS092878	1st October 2009				USA				8
ERS092896	ERS092896	1st October 2009				USA				8
ERS092912	ERS092912	1st December 2009				USA				8
ERS092919	ERS092919	1st December 2009				USA				8
ERS092924	ERS092924	1st January 2010				USA				8
ERS092931	ERS092931	1st March 2010				USA				8
ERS092936	ERS092936	1st February 2010				USA				8
ERS092938	ERS092938	1st April 2010				USA				8
ERS092959	ERS092959	1st April 2010				USA				8
ERS092971	ERS092971	1st June 2010				USA				8
ERS092987	ERS092987	1st July 2010				USA				8
ERS092991	ERS092991	1st August 2010				USA				8
ERS092999	ERS092999	1st May 2010				USA				8
ERS093000	ERS093000	1st July 2010				USA				8
ERS093001	ERS093001	1st July 2010				USA				8
ERS093012	ERS093012	1st August 2010				USA				8
ERS093015	ERS093015	1st December 2009				USA				8
ERS093028	ERS093028	1st November 2010				USA				8
ERS093039	ERS093039	1st October 2010				USA				8
ERS093051	ERS093051	1st December 2010				USA				8
ERS093060	ERS093060	1st February 2011				USA				8
ERS093068	ERS093068	1st January 2011				USA				8
ERS093073	ERS093073	1st February 2011				USA				8
ERS093076	ERS093076	1st March 2011				USA				8
ERS093080	ERS093080	1st March 2011				USA				8
ERS093088	ERS093088	1st February 2011				USA				8
ERS093113	ERS093113	1st March 2011				USA				8
ERS093117	ERS093117	1st November 2010				USA				8
ERS104639	ERS104639	25th April 2006				UK				22
ERS123953	ERS123953	25th November 2011				UK				2274
ERS136718	ERS136718	2004				UK				36
ERS136722	ERS136722	2004				Ireland				36
ERS179215	ERS179215	2012				UK				22~
ERS195402	ERS195402	1st September 2009				USA				8
ERS195408	ERS195408	1st April 2010				USA				8
ERS195410	ERS195410	1st April 2010				USA				2643~
ERS195425	ERS195425	1st December 2010				USA				8
ERS195426	ERS195426	1st January 2011				USA				8
ERS195428	ERS195428	1st January 2011				USA				8
ERS234134	ERS234134	2010				USA				5
ERS329595	ERS329595	2013				UK				30
ERS329596	ERS329596	2013				UK				30
ERS329597	ERS329597
ERS329598	ERS329598
ERS329727	ERS329727	2013				UK				6
ERS329728	ERS329728
ERS329729	ERS329729
ERS365742	ERS365742	2010				USA				5
ERS365746	ERS365746	2010				USA				5
ERS365750	ERS365750	2010				USA				188
ERS365751	ERS365751	2010				USA				225
ERS365753	ERS365753	2010				USA				97
ERS365756	ERS365756	2009				USA				15
ERS365757	ERS365757	2010				USA				97
ERS365759	ERS365759	2010				USA				97
ERS365760	ERS365760	2010				USA				87
ERS365761	ERS365761	2010				USA				15
ERS365764	ERS365764	2010				USA				5
ERS365767	ERS365767	2010				USA				8~
ERS365768	ERS365768	2010				USA				256
ERS365773	ERS365773	2010				USA				105
ERS365774	ERS365774	2010				USA				5
ERS365776	ERS365776
ERS365778	ERS365778	2010				USA				45
ERS365785	ERS365785	2010				USA				2994
ERS365788	ERS365788	2009				USA				45
ERS365793	ERS365793
ERS365800	ERS365800	2010				USA				109
ERS365801	ERS365801	2010				USA				5
ERS365803	ERS365803	2009				USA				188
ERS365807	ERS365807
ERS365810	ERS365810	2010				USA				15
ERS365816	ERS365816	2010				USA				1150
ERS365819	ERS365819	2009				USA				5
ERS365820	ERS365820	2009				USA				2319
ERS365823	ERS365823	2010				USA				1866
ERS391060	ERS391060
ERS391061	ERS391061
ERS391062	ERS391062	2012				UK				2257
ERS409812	ERS409812	2009				USA				3010
ERS410206	ERS410206	2010				USA				72
ERS410214	ERS410214
ERS410230	ERS410230	2010				USA				5
ERS410231	ERS410231	2010				USA				5
ERS410247	ERS410247	2010				USA				3006
ERS410255	ERS410255	2010				USA				30
ERS410262	ERS410262
ERS410268	ERS410268	2010				USA				5
ERS410270	ERS410270	2010				USA				59
ERS410286	ERS410286
ERS410292	ERS410292	2010				USA				3007
ERS410302	ERS410302	2010				USA				59
ERS410326	ERS410326	2010				USA				976
ERS410355	ERS410355	2010				USA				59
ERS410363	ERS410363
ERS410364	ERS410364	2010				USA				5
ERS410370	ERS410370	2010				USA				25
ERS410371	ERS410371	2009				USA				72
ERS410372	ERS410372	2010				USA				105
ERS410388	ERS410388	2010				USA				15
ERS410395	ERS410395	2010				USA				2253
ERS410396	ERS410396
ERS410411	ERS410411	2009				USA				105
ERS410412	ERS410412	2010				USA				2253
ERS410420	ERS410420	2010				USA				15
ERS410433	ERS410433
ERS410434	ERS410434	2009				USA				105
ERS410436	ERS410436	2010				USA				5
ERS410441	ERS410441	2010				USA				8
ERS410442	ERS410442	2009				USA				5
ERS410443	ERS410443	2009				USA				5
ERS410573	ERS410573	2010				USA				87
ERS410581	ERS410581	2009				USA				1
ERS410590	ERS410590	2009				USA				36
ERS410597	ERS410597	2009				USA				109
ERS410598	ERS410598	2010				USA				45
ERS410605	ERS410605	2009				USA				8
ERS410606	ERS410606	2009				USA				5
ERS410614	ERS410614	2010				USA				105
ERS410622	ERS410622	2010				USA				188
ERS410630	ERS410630
ERS410637	ERS410637	2009				USA				51
ERS410644	ERS410644	2009				USA				45~
ERS410653	ERS410653
ERS410654	ERS410654	2010				USA				256
ERS410660	ERS410660
ERS410670	ERS410670	2010				USA				30
ERS410678	ERS410678	2009				USA				105
ERS410686	ERS410686	2010				USA				25
ERS410693	ERS410693	2009				USA				30
ERS410709	ERS410709	2009				USA				30
ERS410723	ERS410723	2010				USA				5
ERS410724	ERS410724	2009				USA				45
ERS410725	ERS410725	2010				USA				97
ERS410733	ERS410733	2009				USA				105
ERS410739	ERS410739	2009				USA				3014
ERS410741	ERS410741	2009				USA				30
ERS410749	ERS410749
ERS410763	ERS410763
ERS410764	ERS410764	2009				USA				15
ERS410773	ERS410773
ERS410781	ERS410781
ERS410789	ERS410789	2010				USA				3000
ERS410795	ERS410795	2009				USA				508
ERS410803	ERS410803
ERS410804	ERS410804	2009				USA				2995
ERS410805	ERS410805	2009				USA				5
ERS410812	ERS410812	2009				USA				496
ERS410827	ERS410827	2009				USA				97
ERS410828	ERS410828	2009				USA				97
ERS410835	ERS410835	2010				USA				231
ERS410836	ERS410836	2009				USA				5
ERS410848	ERS410848	2009				USA				3015
ERS410851	ERS410851	2009				USA				15
ERS410855	ERS410855	2009				USA				231
ERS410856	ERS410856	2009				USA				3003
ERS410864	ERS410864	2009				USA				105
ERS410871	ERS410871
ERS410875	ERS410875	2009				USA				22
ERS410880	ERS410880	2009				USA				30
ERS410883_USA_ST9	ERS410883_USA_ST9
ERS410884	ERS410884	2009				USA				109
ERS410887	ERS410887	2009				USA				121
ERS410887_USA_ST121	ERS410887_USA_ST121
ERS410891	ERS410891
ERS410892	ERS410892	2009				USA				25
ERS410895	ERS410895	2009				USA				30
ERS410896	ERS410896	2010				USA				2253
ERS410900	ERS410900
ERS410904	ERS410904
ERS410908	ERS410908	2009				USA				12
ERS410914	ERS410914	2009				USA				15
ERS410919	ERS410919
ERS410920	ERS410920	2010				USA				15
ERS410926	ERS410926
ERS410931	ERS410931	2004				USA				109
ERS410937	ERS410937
ERS410941	ERS410941	2004				USA				2562
ERS410976	ERS410976
ERS410984	ERS410984	2009				USA				2996
ERS410993	ERS410993	2004				USA				45
ERS411004	ERS411004	2004				USA				5
ERS411012	ERS411012
ERS411025	ERS411025
ERS411033	ERS411033	2010				USA				5
ERS411057	ERS411057	2010				USA				30
ERS411112	ERS411112	2004				USA				3755
ERS411121	ERS411121	2004				USA				5
ERS411122	ERS411122	2004				USA				36
ERS411123	ERS411123	2004				USA				15
ERS411125	ERS411125
ERS411127	ERS411127	2004				USA				12
ERS411128	ERS411128	2009				USA				15
ERS411134	ERS411134	2004				USA				88
ERS411135	ERS411135	2004				USA				5
ERS411144	ERS411144	2009				USA				5
ERS411145	ERS411145	2004				USA				1156
ERS411147	ERS411147	2004				USA				3829
ERS411151	ERS411151
ERS411155	ERS411155
ERS411156	ERS411156	2004				USA				225
ERS411158	ERS411158	2004				USA				105
ERS411159	ERS411159	2004				USA				30
ERS411161	ERS411161	2004				USA				5
ERS411162	ERS411162	2004				USA				5
ERS411164	ERS411164	2004				USA				225
ERS411166	ERS411166	2004				USA				144
ERS411169	ERS411169	2004				USA				30
ERS411177	ERS411177	2004				USA				85
ERS411180	ERS411180	2004				USA				30
ERS411181	ERS411181	2004				USA				15
ERS411183	ERS411183	2004				USA				5
ERS411185	ERS411185	2004				USA				3004
ERS411188	ERS411188
ERS411193	ERS411193	2004				USA				45
ERS411195	ERS411195	2004				USA				5
ERS411196	ERS411196	2004				USA				225
ERS411197	ERS411197	2004				USA				188
ERS411202	ERS411202	2004				USA				5
ERS411203	ERS411203	2004				USA				30
ERS411206	ERS411206	2004				USA				30
ERS411211	ERS411211	2004				USA				3016
ERS411211	ERS411211
ERS411215	ERS411215	2009				USA				5
ERS411215	ERS411215
ERS432033	ERS432033	2010				USA				15
ERS432037	ERS432037	2009				USA				3002
ERS432041	ERS432041	2010				USA				105
ERS432045	ERS432045
ERS432049	ERS432049	2010				USA				188
ERS432057	ERS432057
ERS432069	ERS432069
ERS432089	ERS432089	2010				USA				105
ERS432093	ERS432093	2010				USA				3008
ERS432097	ERS432097	2010				USA				30
ERS432104	ERS432104	2010				USA				59
ERS432120	ERS432120	2010				USA				5
ERS432123	ERS432123	2010				USA				5
ERS432124	ERS432124
ERS432131	ERS432131
ERS432132	ERS432132	2010				USA				39
ERS432138	ERS432138	2010				USA				30
ERS432140	ERS432140
ERS432146	ERS432146	2010				USA				5
ERS432147	ERS432147	2010				USA				30
ERS432148	ERS432148
ERS432154	ERS432154	2010				USA				30
ERS432155	ERS432155	2010				USA				12
ERS432156	ERS432156	2010				USA				105
ERS432170	ERS432170
ERS432171	ERS432171	2010				USA				30
ERS432179	ERS432179	2010				USA				30
ERS432180	ERS432180
ERS432187	ERS432187	2010				USA				30
ERS432188	ERS432188
ERS432194	ERS432194
ERS432196	ERS432196	2010				USA				508
ERS432204	ERS432204	2010				USA				3001
ERS432210	ERS432210
ERS432211	ERS432211
ERS432212	ERS432212
ERS445051	ERS445051	2003				UK				80
ERS445052	ERS445052	1953				UK				8
ES26	ES26		ERP000609	ERS010972		Spain		1
ET3-1	ET3-1	1993				Ireland		1	animal	151	1
FL355	FL355	May 2009	ERP001198	ERS195389		USA		4	human	8	0		0																																New York
FL359	FL359	2009-08-01	ERP001198	ERS195393		USA		4	human	8	1	IVa	1																																New York
FL361	FL361	2009-09-01	ERP001198	ERS195395		USA		4	human	8	1	IVa	1																															S80Y	New York
FL364	FL364	2009-09-01	ERP001198	ERS195398		USA		4	human	8	1	IVa	1																															S80Y	New York
FL366	FL366	2009-09-01	ERP001198	ERS195400		USA		4	human	8	1	IVa	1																															S80Y	New York
FL376	FL376	2010-04-01	ERP001198	ERS195410		USA		4	human	8	1	IVa	1																																New York
FL377	FL377	2010-04-01	ERP001198	ERS195411		USA		4	human	8	1	IVa	1																																New York
FL379	FL379	May 2010	ERP001198	ERS195413		USA		4	human	8	1	IVa	1																															S80Y	New York
FL392	FL392	January 2011	ERP001198	ERS195426		USA		4	human	8	1	IVa	1																															S80Y	New York
FRICAR	FRICAR		ERP000609	ERS010974		France		1
GBR_Cornwall_2011	GBR_Cornwall_2011
GBR_London__2006	GBR_London__2006
GBR_Preston_2012a	GBR_Preston_2012a
GBR_Suffolk_2005	GBR_Suffolk_2005
GBR_Suffolk_2005a	GBR_Suffolk_2005a
GBR_Truro_2012b	GBR_Truro_2012b
Staph_aureus_strain_GKP136_11_bulk_milk_UK_v2	GKP136_11
Staph_aureus_strain_GKP136-22_bulk_milk_UK	GKP136-22_bulk_milk_UK
H211	H211		ERP000609	ERS010981		Denmark		1
H216	H216		ERP000609	ERS010982		Denmark		1
Staph_aureus_H24	H24
HA	HA	2011	ERP000985	ERR128709	SASCBU44A	United Kingdom		4	human	2371	1																																		Cambridge
HDG2	HDG2	1992	ERP000228	ERR025802		Portugal		4		239	1	III B																																	Guarda
HF	HF	2011	ERP000985	ERR131809	SASCBU44F	United Kingdom		4	human	2371	1																																		Cambridge
HI	HI	2011	ERP000985	ERR131812	SASCBU44I	United Kingdom		4	human	2371	1																																		Cambridge
HM	HM	2011	ERP000985	ERR128713	SASCBU44M	United Kingdom		4	human	2371	1																																		Cambridge
HN	HN
HO 5096 0412	HO 5096 0412	2005				United Kingdom		3	human	22	1
HU106	HU106	1996	ERP000609	ERR064908		Hungary		4		239	1	III																																	Kapsovar
HU109	HU109	1996	ERP000609	ERR064909		Hungary		4		239	1	IIIA																																	Budapest
HU16	HU16	26th February 2007	ERP000228	ERS010935		Turkey		6	human	239	1	III variant										S	R	R		R	R																		Ankara
HU25	HU25	1993	ERP000609	ERR064910		Brazil		4		239	1	IIIA																																	Rio de janeiro
HU6	HU6	25th September 2006	ERP000228	ERS010925		Turkey		6	human	239	1	III variant										S	R	R		R	R																		Ankara
HU9	HU9	4th April 2007	ERP000228	ERS010928		Turkey		6	human	239	1	III variant										S	S	S		R	R																		Ankara
HUSA304	HUSA304	1993	ERP000609	ERR064912		Hungary		4		239	1	IIIA																																	Dunaujvaros
ICP5062	ICP5062	1993	ERP000609	ERR064915		Portugal		4			1	III variant																																	Lisbon
NZ_LN626917_ILRI_Eymole11	ILRI_Eymole11
ILS-03	ILS-03	26th July 2007
ILS-06	ILS-06	26th July 2007
ILS-09	ILS-09	31st July 2007
ILS-12	ILS-12	31st July 2007
ILS-17	ILS-17	6th August 2007
ILS-20	ILS-20	21st August 2007
ILS-26	ILS-26	21st August 2007
ILS-37	ILS-37	21st August 2007
ILS-48	ILS-48	1st June 2008
ILS-49	ILS-49	1st June 2008
ILS-53	ILS-53	1st July 2008
ILS-62	ILS-62	1st June 2011
ILS-66	ILS-66	1st January 2010
ILS-71	ILS-71	1st June 2011
ILS-72	ILS-72	1st June 2011
ILS-75	ILS-75	1st June 2011
ILS-76	ILS-76	1st January 2010
ILS-77	ILS-77	1st June 2011
ILS-78	ILS-78	1st June 2011
ILS-79	ILS-79	1st June 2011
IU10	IU10	16th March 2007	ERP000228	ERS010952		Turkey		4	human	239	1	III variant										S	R	R		R	R																		Istanbul
JH1	JH1	2003				United States		4	human	105	1																																		Baltimore		t002
NC_009487_JH9	JH9
JKD6008	JKD6008	2003				New Zealand		1	human	239	1	III
JKD6159	JKD6159	2010				Australia		1	human	93	1	IV
LG251	LG251	2007				United Kingdom		3	bovine	425	1	XI																																	Somerset		t6300
LHH1	LHH1	1994	ERP000609	ERR064916		USA		4		239	1	III																																	New York
LIT68	LIT68		ERP000609	ERS049860		Lithuania		1
LIT89	LIT89		ERP000609	ERS049879		Lithuania		1
NC_016928_M013	M013
M116	M116		ERP000609	ERS049880		Vietnam		1
M1229	M1229		ERP000609	ERS049881		Denmark		1
M170	M170		ERP000609	ERS049882		Tsunami 2004		1
M418	M418		ERP000609	ERS049884		India		1
M592	M592		ERP000609	ERS049885		Syria		1
M996	M996		ERP000609	ERS049887		China		1
MAL11	MAL11		ERP000609	ERS049888		Malaysia		1
MAL215	MAL215		ERP000609	ERS049890		Malaysia		1
MAL3	MAL3		ERP000609	ERS049891		Malaysia		1
MRSA_11C	MRSA_11C	2009	ERP001256	ERR101900		United Kingdom		4	human	22	1	IVh											R	R	S	R	R																		Cambridge
MRSA_14C	MRSA_14C
MRSA_15C	MRSA_15C	2009	ERP001256	ERR103396		United Kingdom		4	human	22	1	IVa											R	R	S	S	R																		Cambridge
MRSA_18B	MRSA_18B	2009	ERP001256	ERR159680		United Kingdom		4	human	36	1	II											R	R	S	S	R																		Cambridge
MRSA01	MRSA01
MRSA03	MRSA03	2012	ERP001177	ERR108057		United Kingdom		4	human		1																																		Cambridge		t127
MRSA04	MRSA04
MRSA05	MRSA05
MRSA09	MRSA09
MRSA11	MRSA11	2012	ERP001177	ERR108041		United Kingdom		4	human		1																																		Cambridge		t4545
MRSA12	MRSA12	2012	ERP001177	ERR108042		United Kingdom		4	human		1																																		Cambridge		t4545
MRSA13	MRSA13	2012	ERP001177	ERR108043		United Kingdom		4	human		1	IVa																																	Cambridge		t002
MRSA15	MRSA15	2012	ERP001177	ERR108045		United Kingdom		4	human		1	IVa																																	Cambridge		t002
MRSA16	MRSA16
MRSA17	MRSA17
MRSA22	MRSA22	2012	ERP001177	ERR108052		United Kingdom		4	human		1	IVa																																	Cambridge		t127
MRSA252	MRSA252	1997				United Kingdom		1	human	36	1	II																																			t018
MSSA476	MSSA476	1998				United Kingdom		1	human	1	0	0																																			t128
MU1	MU1	2008	ERP000228	ERS010906		Turkey		6	human	239	1	III variant										S	S	S		R	R																		Istanbul
MU20	MU20	2009	ERP000228	ERS010921		Turkey		6	human	239	1	III variant										S	R	R		R	R																		Istanbul
MU3	MU3	2008	ERP000228	ERS010908		Turkey		6	human	239	1	III variant										S	R	R		R	R																		Istanbul
NC_009782_Mu3	Mu3
Mu50	Mu50	1996				Japan		1	human	5	1	II																																			t002
MW2	MW2	1998				United States		2	human	1	1	IV																																			t128
N315	N315	1982				Japan		1	human	5	1	I																																			t002
Na21	Na21		ERP000609	ERS049893		Sri Lanka		1
NA32	NA32		ERP000609	ERS049894		Denmark		1
NC_007795_NCTC_8325	NCTC_8325
Newman	Newman	1952				Japan		1	human	8	1	II
NL_0113_99-5	NL_0113_99-5	11th September 1999	ERP000150	ERS034615	RH10000153	Netherlands		4	human	22	0											S	S	S	S	S	S			0			0		0		0						0	0	Rotterdam	non-ST22-A	t005	0	-
NL_0113_99-5	NL_0113_99-5
Staph_aureus_O11_CP024649	O11
Staph_aureus_O46_NZ_CP025395	O46
P1	P1	2011	ERP000985	ERR070045	SASCBU5	United Kingdom		4	human	2371	1																																		Cambridge
P13_13	P13_13
P14	P14	2011	ERP000985	ERR072246	SASCBU17	United Kingdom		4	human	2371	1																																		Cambridge
P14_14	P14_14	2011	ERP002036	ERR232552	2462STDY5431508	United Kingdom		4	human	8																																			Cambridge
P2	P2	2011	ERP000985	ERR070042	SASCBU2	United Kingdom		4	human	2371	1																																		Cambridge
P2_2A	P2_2A	2011	ERP002036	ERR230474	MHEP1910	United Kingdom		4	human	2046																																			Cambridge
P2_2B	P2_2B	2011	ERP002036	ERR230480	MHEP6214	United Kingdom		4	human	2046																																			Cambridge
P20_20	P20_20	2011	ERP002036	ERR232567	2462STDY5431480	United Kingdom		4	human	36																																			Cambridge
P22	P22	2011	ERP000985	ERR124434	SASCBU31	United Kingdom		4	human	2371	1																																		Cambridge
P25	P25
P26	P26
P33_33	P33_33
P38_38	P38_38	2011	ERP002036	ERR232592	2462STDY5431526	United Kingdom		4	human	22																																			Cambridge
P4	P4	2011	ERP000985	ERR070044	SASCBU4	United Kingdom		4	human	2371	1																																		Cambridge
P42_42	P42_42
P43_43	P43_43
P9	P9	2011	ERP000985	ERR070034	SASCBU10	United Kingdom		4	human	2371	1																																		Cambridge
R35	R35	1987	ERP000609	ERR064935		USA		4		239	1	III																																	New Brunswick
RA3	RA3		ERP000609	ERS049862		Argentina		1
RA6	RA6		ERP000609	ERS049898		Argentina		1
RA7	RA7		ERP000609	ERS049899		Argentina		1
NC_007622_RF122	RF122
RH_0600_0064_09	RH_0600_0064_09	May 2005	ERP000150	ERS034604	RH06000064	United Kingdom		1	human	22	1	IVh										S	S	S	S	R	S			0			0		0		0						0	S80F		ST22-A2	t032	0	blaZ-B
RH_0600_0125_09	RH_0600_0125_09	May 2006	ERP000150	ERS034607	RH10000141	United Kingdom		4	human	22	1	IVh										S	S	S	S	R	S			0			0		0		0						0	S80F		ST22-A2	t032	0	blaZ-B
S0385	S0385	2006				Netherlands		1	human	398	1	IV																																			t011
S26	S26	11th November 2006	ERP000609	ERR064946		Thailand		2		239	1	IIIB																																	Ubon Ratchathani
S78	S78	7th February 2007	ERP000609	ERR064952		Thailand		2		239	1	IIIB																																	Ubon Ratchathani
S81	S81	8th February 2007	ERP000609	ERR064953		Thailand		2		239	1	IIIB																																	Ubon Ratchathani
S93	S93	20th February 2007	ERP000609	ERR064956		Thailand		2		239	1	III																																	Ubon Ratchathani
Staph_aureus_strain_SA-006_food_CH	SA-006_food_CH
CP010941_SA17_S6	SA17_S6
SA957	SA957	2000				Taiwan		1	human	59	1																																				t437
SASCBU19	SASCBU19
SASCBU20	SASCBU20	2011	ERP000985	ERR072249	SASCBU20	United Kingdom		4	human	5	1																																		Cambridge
SASCBU33	SASCBU33
SASCBU34	SASCBU34	2011	ERP000985	ERR131800	SASCBU34	United Kingdom		4	human	772	1																																		Cambridge
Staph_aureus_anaerobiosus_ST1464	ST1464
Staff_A_1_M	Staff_A_1_M	22nd April 2013	ERP003396	ERR377386		United Kingdom		4	Human	22	1					26	108766		190700																										Cambridge
Staph_aureus_strain_110	strain_110
Staph_aureus_strain_112	strain_112
Staph_aureus_strain_75	strain_75
NC_017347_T0131	T0131
T12_N1	T12_N1	27th February 2008				Thailand			human	239	1			119.9																															Mueang Ubon Ratchathani
T12_N28	T12_N28	31st May 2008				Thailand			human	239	1			96.6																															Mueang Ubon Ratchathani
T126_N1	T126_N1	28th March 2008				Thailand			human	239	1			90.1																															Mueang Ubon Ratchathani
T126_N1_C10	T126_N1_C10	28th March 2008	ERP000130	ERS023852		Thailand		8	human	239	1			387.6																															Mueang Ubon Ratchathani
T126_N1_C13	T126_N1_C13	28th March 2008	ERP000130	ERS023855		Thailand		8	human	239	1			395.6																															Mueang Ubon Ratchathani
T126_N1_C16	T126_N1_C16	28th March 2008	ERP000130	ERS023858		Thailand		8	human	239	1			434.3																															Mueang Ubon Ratchathani
T126_N1_C17	T126_N1_C17	28th March 2008	ERP000130	ERS023859		Thailand		8	human	239	1			472.2																															Mueang Ubon Ratchathani
T126_N1_C18	T126_N1_C18	28th March 2008	ERP000130	ERS023860		Thailand		8	human	239	1			485																															Mueang Ubon Ratchathani
T126_N1_C20	T126_N1_C20	28th March 2008	ERP000130	ERS023862		Thailand		8	human	239	1			447.9																															Mueang Ubon Ratchathani
T126_N1_C4	T126_N1_C4	28th March 2008	ERP000130	ERS023846		Thailand		8	human	239	1			402.3																															Mueang Ubon Ratchathani
T126_N1_C5	T126_N1_C5	28th March 2008	ERP000130	ERS023847		Thailand		8	human	239	1			455.9																															Mueang Ubon Ratchathani
T126_N1_C6	T126_N1_C6	28th March 2008	ERP000130	ERS023848		Thailand		8	human	239	1			462.6																															Mueang Ubon Ratchathani
T126_N1_C8	T126_N1_C8	28th March 2008	ERP000130	ERS023850		Thailand		8	human	239	1			428.8																															Mueang Ubon Ratchathani
T126_N11	T126_N11	2nd May 2008	ERP000130	ERS007954		Thailand		8	human	239	1			71.8																															Mueang Ubon Ratchathani
T126_N12	T126_N12	5th May 2008	ERP000130	ERS007955		Thailand		8	human	239	1			65.9																															Mueang Ubon Ratchathani
T126_N13_C11	T126_N13_C11	9th May 2008	ERP000130	ERS023893		Thailand		8	human	239	1			543.9																															Mueang Ubon Ratchathani
T126_N13_C12	T126_N13_C12	9th May 2008	ERP000130	ERS023894		Thailand		8	human	239	1			469.3																															Mueang Ubon Ratchathani
T126_N13_C14	T126_N13_C14	9th May 2008	ERP000130	ERS023896		Thailand		8	human	239	1			528.3																															Mueang Ubon Ratchathani
T126_N13_C15	T126_N13_C15	9th May 2008	ERP000130	ERS023897		Thailand		8	human	239	1			525.4																															Mueang Ubon Ratchathani
T126_N13_C4	T126_N13_C4	9th May 2008	ERP000130	ERS023886		Thailand		8	human	239	1			439.4																															Mueang Ubon Ratchathani
T126_N13_C6	T126_N13_C6	9th May 2008	ERP000130	ERS023888		Thailand		8	human	239	1			420.2																															Mueang Ubon Ratchathani
T126_N13_C8	T126_N13_C8	9th May 2008	ERP000130	ERS023890		Thailand		8	human	239	1			544.6																															Mueang Ubon Ratchathani
T126_N19	T126_N19	30th May 2008	ERP000130	ERS007968		Thailand		8	human	239	1			68																															Mueang Ubon Ratchathani
T126_N20_C11	T126_N20_C11	31st May 2008	ERP000130	ERS023913		Thailand		8	human	239	1			487.9																															Mueang Ubon Ratchathani
T126_N20_C12	T126_N20_C12	31st May 2008	ERP000130	ERS023914		Thailand		8	human	239	1			516.7																															Mueang Ubon Ratchathani
T126_N20_C14	T126_N20_C14	31st May 2008	ERP000130	ERS023916		Thailand		8	human	239	1			493																															Mueang Ubon Ratchathani
T126_N20_C15	T126_N20_C15	31st May 2008	ERP000130	ERS023917		Thailand		8	human	239	1			522																															Mueang Ubon Ratchathani
T126_N20_C20	T126_N20_C20	31st May 2008	ERP000130	ERS023922		Thailand		8	human	239	1			439.8																															Mueang Ubon Ratchathani
T126_N20_C5	T126_N20_C5	31st May 2008	ERP000130	ERS023907		Thailand		8	human	239	1			459.6																															Mueang Ubon Ratchathani
T126_N20_C8	T126_N20_C8	31st May 2008	ERP000130	ERS023910		Thailand		8	human	239	1			390.7																															Mueang Ubon Ratchathani
T126_N6_C12	T126_N6_C12	14th April 2008	ERP000130	ERS023874		Thailand		8	human	239	1			374																															Mueang Ubon Ratchathani
T126_N6_C14	T126_N6_C14	14th April 2008	ERP000130	ERS023876		Thailand		8	human	239	1			371.8																															Mueang Ubon Ratchathani
T126_N6_C16	T126_N6_C16	14th April 2008	ERP000130	ERS023878		Thailand		8	human	239	1			360																															Mueang Ubon Ratchathani
T126_N6_C17	T126_N6_C17	14th April 2008	ERP000130	ERS023879		Thailand		8	human	239	1			444.2																															Mueang Ubon Ratchathani
T126_N6_C18	T126_N6_C18	14th April 2008	ERP000130	ERS023880		Thailand		8	human	239	1			433.7																															Mueang Ubon Ratchathani
T126_N6_C20	T126_N6_C20	14th April 2008	ERP000130	ERS023882		Thailand		8	human	239	1			447.7																															Mueang Ubon Ratchathani
T126_N6_C6	T126_N6_C6	14th April 2008	ERP000130	ERS023868		Thailand		8	human	239	1			364.4																															Mueang Ubon Ratchathani
T126_N6_C8	T126_N6_C8	14th April 2008	ERP000130	ERS023870		Thailand		8	human	239	1			420.4																															Mueang Ubon Ratchathani
T126_N7	T126_N7	18th April 2008	ERP000130	ERS007950		Thailand		8	human	239	1			102.6																															Mueang Ubon Ratchathani
T159_N8	T159_N8	28th April 2008				Thailand			human	239	1			80.2																															Mueang Ubon Ratchathani
T188_N1	T188_N1	12th April 2008				Thailand			human	239	1			96.5																															Mueang Ubon Ratchathani
T188_N3	T188_N3	29th May 2008				Thailand			human	239	1			133.4																															Mueang Ubon Ratchathani
T20_N1	T20_N1	29th February 2008				Thailand			human	239	1			100																															Mueang Ubon Ratchathani
T225_N1	T225_N1	23rd April 2008				Thailand			human	239	1			125.9																															Mueang Ubon Ratchathani
T230_C3	T230_C3	2nd May 2008				Thailand			human	239	1			152.5																															Mueang Ubon Ratchathani
T232_T1	T232_T1	24th April 2008				Thailand			human	239	1			118.4																															Mueang Ubon Ratchathani
T234_N4	T234_N4	1st May 2008				Thailand			human	239	1			81.2																															Mueang Ubon Ratchathani
T241_N2	T241_N2	25th April 2008				Thailand			human	239	1			67.1																															Mueang Ubon Ratchathani
T249_T1	T249_T1	26th April 2008				Thailand			human	239	1			118.8																															Mueang Ubon Ratchathani
T271_N4	T271_N4	12th May 2008				Thailand			human	239	1			190																															Mueang Ubon Ratchathani
T303_N3	T303_N3	14th May 2008				Thailand			human	239	1			72.7																															Mueang Ubon Ratchathani
T35_N4	T35_N4	17th March 2008				Thailand			human	239	1			78.3																															Mueang Ubon Ratchathani
T358_N1	T358_N1	24th May 2008				Thailand			human	239	1			125.4																															Mueang Ubon Ratchathani
T69_N1	T69_N1	10th March 2008				Thailand			human	239	1			131.4																															Mueang Ubon Ratchathani
T71_N2	T71_N2	13th March 2008				Thailand			human	239	1			416.3																															Mueang Ubon Ratchathani
T77_N2	T77_N2	15th March 2008				Thailand			human	239	1			83.1																															Mueang Ubon Ratchathani
T87_C1	T87_C1	15th March 2008				Thailand			human	239	1			57																															Mueang Ubon Ratchathani
T9_N3	T9_N3	5th March 2008				Thailand			human	239	1			220.5																															Mueang Ubon Ratchathani
NC_017342_TCH60	TCH60
TTSH1_05	TTSH1_05	2nd March 2005	ERP000356	ERS016626	5060-05	Singapore	Hospital 2	1	human	239	1	III	0	96	3001226	58	51745	403732	138007	1		R	R	R	R	R	R	0	0	0	1	0	1	1	1	1	0	1	0	0	1	1	0	S80F
TTSH1_08	TTSH1_08	12th February 2008	ERP000356	ERS016629	8023-028458	Singapore	Hospital 2	1	human	22	1	IV	0	148	2775829	42	66091	326428	109888	0		S	R	R	R	S	R	0	0	0	0	0	0	0	0	0	0	0	0	0	0	0	1	S80F, E84K
TTSH2_02	TTSH2_02	11th January 2002	ERP000356	ERS016631	2011-47	Singapore	Hospital 2	1	human	239	1		0	144	2956671	47	62908	295535	158994	0		R	R	R	R	R	R	0	0	0	1	0	1	1	0	1	0	1	0	0	1	1	0	S80F
TTSH3_05	TTSH3_05	3rd March 2005	ERP000356	ERS016647	5061-55	Singapore	Hospital 2	1	human	22	1	IV	0	210	2778762	46	60408	286918	121196	0		S	R	R	R	S	R	0	0	0	0	0	0	0	0	0	0	0	0	0	0	0	1	S80F
TTSH3_10	TTSH3_10	5th July 2010	ERP000356	ERS016651	0073-560254	Singapore	Hospital 2	1	human	22	1	IV	0	211	2802011	46	60913	342668	108228	0		S	R	R	S	S	R	0	0	0	0	0	0	0	0	0	0	0	0	0	0	0	1	S80F
TTSH4_06	TTSH4_06	18th January 2006	ERP000356	ERS016656	6013-650659	Singapore	Hospital 2	1	human	239	1	III	0	199	3003253	53	56665	267396	112284	1		R	R	R	R	R	R	0	0	0	1	0	1	1	1	1	0	1	0	0	1	1	0	S80F
TTSH4_09	TTSH4_09
TTSH5_09	TTSH5_09	1st July 2009	ERP000356	ERS016670	9023-000585	Singapore	Hospital 2	1	human	45	1	V	0		2851231	55	51841	498020	100041	0
TW20	TW20	2003				United Kingdom		4	human	239	1																																		London		t037
UK102	UK102		ERP000609	ERS049920		United Kingdom		1
URU110	URU110	1998	ERP000609	ERR064904		Uruguay		4			1	III																																	Montevideo
URU34	URU34	1997	ERP000609	ERR064906		Uruguay		4			1	IIIA																																	Montevideo
USA300 FPR3757	USA300 FPR3757	2000				United States		4	human	8	1	IV																																	San Francisco
NC_010079_USA300_TCH1516	USA300_TCH1516
USFL022	USFL022	March 2009	ERP001198	ERS092780		USA		4	human	8	1	IVg	0																															S80F	New York		t064
USFL023	USFL023	May 2009	ERP001198	ERS092781		USA		4	human	8	1	IVa	1																																New York		t008
USFL039	USFL039	May 2009	ERP001198	ERS092797		USA		4	human	8	1	IVa	1																															S80Y	New York		t008
USFL040	USFL040	May 2009	ERP001198	ERS092798		USA		4	human	8	1	IVc	0																																New York		t008
USFL041	USFL041	March 2009	ERP001198	ERS092799		USA		4	human	8	1	IVa	1																																New York		t024
USFL047	USFL047	June 2009	ERP001198	ERS092805		USA		4	human	8	0		1																																New York		t024
USFL050	USFL050	July 2009	ERP001198	ERS092808		USA		4	human	8	0		0																																New York		t008
USFL052	USFL052	July 2009	ERP001198	ERS092810		USA		4	human	8	1	IVg	0																															S80F	New York		t064
USFL056	USFL056	June 2009	ERP001198	ERS092814		USA		4	human	8	1	IVa	1																															S80Y	New York		t008
USFL061	USFL061	July 2009	ERP001198	ERS092819		USA		4	human	8	1	IVa	1																															S80Y	New York		t008
USFL071	USFL071	July 2009	ERP001198	ERS092830		USA		4	human	8	0		0																																New York		t5650
USFL072	USFL072	July 2009	ERP001198	ERS092831		USA		4	human	8	1	IVg	0																															S80F	New York		t064
USFL073	USFL073	July 2009	ERP001198	ERS092832		USA		4	human	8	1	IVg	0																															S80F	New York		t064
USFL076	USFL076	2009-09-01	ERP001198	ERS092835		USA		4	human	8	1	IVa	1																															S80Y	New York		t211
USFL082	USFL082	2009-09-01	ERP001198	ERS092841		USA		4	human	8	1	IVa	1																															S80Y	New York		t008
USFL089	USFL089	2009-09-01	ERP001198	ERS092848		USA		4	human	8	1	IVa	1																															S80Y	New York		t008
USFL104	USFL104	2009-08-01	ERP001198	ERS092863		USA		4	human	8	1	IVa	1																															S80Y	New York		t008
USFL111	USFL111	2009-09-01	ERP001198	ERS092870		USA		4	human	8	1	IVa	1																															S80Y	New York		t008
USFL114	USFL114	January 2009	ERP001198	ERS092874		USA		4	human	8	1	IVa	1																															S80Y	New York		t008
USFL128	USFL128	October 2009	ERP001198	ERS092888		USA		4	human	8	0		0																																New York		t008
USFL142	USFL142	2009-11-01	ERP001198	ERS092902		USA		4	human	8	1	IVa	1																															S80Y	New York		t008
USFL143	USFL143	October 2009	ERP001198	ERS092903		USA		4	human	8	0		0																																New York		t008
USFL165	USFL165	January 2010	ERP001198	ERS092926		USA		4	human	8	1	IVa	1																															S80Y	New York		t008
USFL166	USFL166	February 2010	ERP001198	ERS092927		USA		4	human	8	1	IVa	1																															S80Y	New York		t008
USFL181	USFL181	2010-04-01	ERP001198	ERS092942		USA		4	human	8	1	IVa	1																															S80Y	New York		t008
USFL182	USFL182	2010-04-01	ERP001198	ERS092943		USA		4	human	8	1	IVa	1																															S80Y	New York		t008
USFL183	USFL183	2010-04-01	ERP001198	ERS092944		USA		4	human	8	1	IVa	1																															S80Y	New York		t008
USFL184	USFL184	2010-04-01	ERP001198	ERS092945		USA		4	human	8	1	IVa	1																															S80Y	New York		t008
USFL189	USFL189	May 2010	ERP001198	ERS092950		USA		4	human	8	0		0																																New York		t008
USFL190	USFL190	May 2010	ERP001198	ERS092951		USA		4	human	8	0		0																																New York		t008
USFL194	USFL194	March 2010	ERP001198	ERS092955		USA		4	human	8	1	IVa	1																															S80Y	New York		t008
USFL196	USFL196	2008-09-01	ERP001198	ERS092957		USA		4	human	8	1	IVa	1																															S80F	New York		t008
USFL199	USFL199	2010-04-01	ERP001198	ERS092960		USA		4	human	8	1	IVa	1																															S80Y	New York		t008
USFL200	USFL200	May 2010	ERP001198	ERS092961		USA		4	human	8	1	IVa	1																															S80Y	New York		t008
USFL203	USFL203	May 2010	ERP001198	ERS092964		USA		4	human	8	1	IVa	1																															S80Y	New York
USFL208	USFL208	May 2010	ERP001198	ERS092970		USA		4	human	8	1	IVa	1																															S80Y	New York		t008
USFL214	USFL214	June 2010	ERP001198	ERS092976		USA		4	human	8	1	IVa	1																															S80Y	New York		t008
USFL216	USFL216	May 2010	ERP001198	ERS092978		USA		4	human	8	1	IVa	1																																New York		t008
USFL229	USFL229	2010-08-01	ERP001198	ERS092991		USA		4	human	8	1	IVa	1																																New York		t008
USFL235	USFL235	2010-08-01	ERP001198	ERS092997		USA		4	human	8	0		0																																New York		t008
USFL239	USFL239	July 2010	ERP001198	ERS093001		USA		4	human	8	1	IVa	1																															S80Y	New York		t008
USFL251	USFL251	October 2010	ERP001198	ERS093013		USA		4	human	8	1	IVa	1																															S80Y	New York		t008
USFL274	USFL274	October 2010	ERP001198	ERS093037		USA		4	human	8	1	IVa	1																															S80Y	New York		t008
USFL289	USFL289	December 2010	ERP001198	ERS093052		USA		4	human	8	1	IVa	1																															S80Y	New York		t008
USFL322	USFL322	2010-11-01	ERP001198	ERS093086		USA		4	human	8	1	IVa	1																																New York		t008
USFL327	USFL327	2010-11-01	ERP001198	ERS093091		USA		4	human	8	1	IVa	1																															S80Y	New York
USFL338	USFL338	February 2011	ERP001198	ERS093102		USA		4	human	8	1	IVa	1																															S80Y	New York		t008
USFL341	USFL341	March 2011	ERP001198	ERS093105		USA		4	human	8	1	IVa	1																															S80Y	New York		t008
NC_016912_VC40	VC40
WAU_2	WAU_2	1st January 1982	ERP000356	ERS040904	WBG1986	Singapore	Hospital 1	1	human	8	1	I	0		2841281	52	54640	307190	133278	0		S	R	R	R	R	S	0	0	0	0	0	1	1	1	0	0	0	0	0	1	1	0	-
WAU_28	WAU_28	1st January 1997	ERP000356	ERS040930	WBG9018	Singapore	Hospital 4	1	human	239	1	III	0	360	2973215	55	54058	302826	112422	1		S	R	R	R	R	R	0	0	0	1	0	1	1	1	1	0	0	0	0	1	1	0	S80F
WAU_5	WAU_5	1st January 1982	ERP000356	ERS040907	WBG1991	Singapore	Hospital 1	1	human	8	1	I	0		2883943	55	52435	332677	143164	0		S	R	R	S	R	S	0	0	0	0	0	1	1	0	0	0	0	0	0	1	0	0	-
WAU_54	WAU_54	1st January 1997	ERP000356	ERS040955	WBG9046	Singapore	Hospital 1	1	human	239	1	III	0	95	2861854	50	57237	404842	165475	1		S	R	R	R	S	R	0	0	0	1	0	1	0	1	1	0	0	0	0	1	1	0	S80F
WAU_55	WAU_55	1st January 1997	ERP000356	ERS040956	WBG9047	Singapore	Hospital 1	1	human	239	1	III	0	121	3018984	62	48693	404862	117490	1		R	R	R	R	R	R	0	0	0	1	0	1	1	1	1	0	1	0	0	1	1	0	S80F
WAU_7	WAU_7	1st January 1982	ERP000356	ERS040909	WBG1997	Singapore	Hospital 1	1	human	8	1	I	0		2843954	46	61825	332900	171360	0		S	R	R	R	R	S	0	0	0	0	0	1	1	1	0	0	0	0	0	1	0	0	-
[truncated: 78 more columns]

## Sheet: Table S3 blast unique CDS
Supplementary Table S3. Overview of CDS identified as unique among all 20 ILS and 79 external S. aureus strains that were subsequently queried against GenBank using BLAST to identify potential other hits.
Strain	Locus tag of CDS	Contig location	CDS annotation	blast-output-verdict
ILS-49	AXE89_06855	contig_11	Rha family transcriptional regulator	82% match to Staphylococcus schleiferi strain 2317-03, complete genome, also 87% match to phage at only 74% coverage
ILS-49	AXE89_08770	contig_17	teichoic acid biosynthesis protein	99% match to Staphylococcus aureus subsp. aureus strain JS395, complete genome, single hit
ILS-49	AXE89_09325	contig_21	CAAX protease	99% match to Staphylococcus aureus strain NCTC6136 genome assembly, chromosome: 1
ILS-49	AXE89_09375	contig_21	phage tail protein	99% match to Staphylococcus aureus strain NCTC13137 genome assembly, chromosome: 1, 98% to NCTC6136
ILS-72	AXE94_01430	contig_14	serine protease	72% match on 28% coverage only to Clostridium beijerinckii isolate WB53 chromosome, complete genome
ILS-72	AXE94_01435	contig_14	AAA family ATPase	no hit in database
ILS-72	AXE94_02020	contig_21	transcriptional regulator	100% match to Staphylococcus aureus strain AR_474 plasmid unnamed1, complete sequence
ILS-72	AXE94_11365	contig_65	type VI secretion protein	90% match to Staphylococcus aureus strain HUNSC491 plasmid pPR9, complete sequence and S. lugdunensis and other staph plasmids
ILS-72	AXE94_11370	contig_65	traD	88% match to Staphylococcus xylosus strain 378 plasmid pSX01, complete sequence and other Staphylococcus species plasmids
ILS-72	AXE94_11385	contig_65	transfer complex protein TraA	88% match to Staphylococcus xylosus strain 378 plasmid pSX01, complete sequence and other Staphylococcus species plasmids
ILS-72	AXE94_11390	contig_65	regulator	no hit in database
ILS-72	AXE94_11400	contig_65	plasmid segregation protein ParR	87% match to Staphylococcus aureus strain FDAARGOS_6 plasmid unnamed1 and other Staphylococcus species plasmids
ILS-72	AXE94_11405	contig_65	parM protein	92% match to Staphylococcus aureus strain FDAARGOS_6 plasmid unnamed1 and other Staphylococcus species plasmids
ILS-72	AXE94_11420	contig_65	oriT nickase	89% match to Select seq KR230047.1 Staphylococcus epidermidis strain SP1 plasmid pSP01, complete sequenceand other Staphylococcus species plasmids
ILS-72	AXE94_11425	contig_65	LtrC	71% match at only 25% coverage to Staphylococcus aureus subsp. aureus strain CC1 plasmid p140355, complete sequence and other Staphylococcus species plasmids
ILS-72	AXE94_11460	contig_65	single-stranded DNA-binding protein	92% match to Staphylococcus schleiferi strain 5909-02 plasmid p5909-02, complete sequence and other Staphylococcus species plasmids
ILS-72	AXE94_11470	contig_65	type VI secretion protein	88% match to Staphylococcus xylosus strain 378 plasmid pSX01, complete sequence and other Staphylococcus species plasmids
ILS-72	AXE94_11480	contig_65	DNA topoisomerase III	96% match to Staphylococcus aureus strain FDAARGOS_6 plasmid unnamed1 and other Staphylococcus species plasmids
ILS-72	AXE94_11485	contig_65	conjugal transfer protein TraH	95% match to Staphylococcus aureus strain FDAARGOS_6 plasmid unnamed1 and other Staphylococcus species plasmids
ILS-72	AXE94_13020	contig_68	transcriptional regulator	99% match to Select seq CP029681.1 Staphylococcus aureus strain AR_0473 chromosome, complete genome, few hits only
ILS-72	AXE94_13025	contig_68	transcriptional regulator	100% match to Staphylococcus aureus strain AR_0473 chromosome, complete genome, single hit only
ILS-78	AXE98_02560	contig_9	replication initiation protein	98% match to Staphylococcus aureus plasmid pWBG762, partial sequence and other plasmids
ILS-78	AXE98_08825	contig_31	GntR family transcriptional regulator	76% match at only 31% coverage to Staphylococcus stepanovicii strain NCTC13839 genome assembly, chromosome: 1
ILS-06	AXE99_00975	contig_2	multidrug ABC transporter permease	78% match to Staphylococcus auricularis strain NCTC12101 genome assembly, chromosome: 1
ILS-06	AXE99_00980	contig_2	ABC transporter ATP-binding protein	79% match to Staphylococcus auricularis strain NCTC12101 genome assembly, chromosome: 1
ILS-06	AXE99_00990	contig_2	cobalt transporter	no hit in database
ILS-17	AXF03_11745	contig_13	toxin-antitoxin system toxin subunit	no hit in database
ILS-20	AXF04_09080	contig_20	transcriptional regulator	100% match to Staphylococcus aureus strain NCTC10344 genome assembly, chromosome: 1
ILS-26	AXF05_01290	contig_5	site-specific integrase	99% match to Staphylococcus aureus plasmid pJSA01 DNA, complete genome, strain: JH4899

## Sheet: Table S4 Genome assembly stats
Supplementary Table S4. Genome assembly statistics on all 20 ILS strains reported in this manuscript.
Genome	total_length (bp)*	number of contigs	mean_length (bp)	longest contig (bp)	shortest (bp)	Number of "N" in sequence	Gaps	N50	L50	N70	L70	N90	L90
ILS-03	2753650	61	45141.8	170237	2335	0	0	71073	13	46719	23	25355	37
ILS-06	2789685	59	47282.8	201295	2013	2	1	89203	12	55074	20	26754	35
ILS-09	2743719	61	44979	256929	2965	34	6	76552	13	51367	22	22656	38
ILS-12	2788672	59	47265.6	235593	2511	0	0	88248	11	53738	20	24879	35
ILS-17	2737493	21	130357	760276	3195	46	9	203266	4	142365	7	99827	11
ILS-20	2772844	43	64484.7	368002	2566	150	8	133374	7	80057	13	35614	25
ILS-26	2746298	74	37112.1	182557	2305	0	0	66091	14	42175	24	20231	42
ILS-37	2807976	72	38999.7	225195	2193	174	8	75025	12	47079	22	28625	37
ILS-48	2792775	70	39896.8	175824	2031	0	0	63990	15	41131	25	29750	41
ILS-49	2738697	42	65207.1	300340	2103	2	1	124279	9	80461	14	36210	24
ILS-53	2695705	74	36428.4	261639	2397	77	5	71704	11	38889	21	20121	39
ILS-62	2693655	48	56117.8	237977	2061	0	0	81415	11	52580	19	36511	31
ILS-66	2790059	67	41642.7	184149	2965	0	0	74171	13	45606	23	26841	40
ILS-71	2717943	46	59085.7	212524	2787	433	11	102003	10	72503	17	39333	27
ILS-72	2715617	81	33526.1	130613	2566	0	0	46878	18	34759	31	19256	53
ILS-75	2786178	43	64794.8	484586	2583	134	3	173070	5	73612	11	30933	23
ILS-76	2816151	53	53134.9	285564	2103	2	1	115773	9	65287	16	31837	28
ILS-77	2667356	68	39225.8	212945	2253	0	0	73292	11	44142	21	20463	37
ILS-78	2704187	70	38631.2	161903	2030	0	0	66000	13	44117	24	22213	39
ILS-79	2658658	134	19840.7	130736	2323	0	0	38164	20	21697	39	9697	74
* stats were calculated using "assembly-stats", from https://github.com/sanger-pathogens/assembly-stats

## Sheet: Table S5 yersiniabactin blast
Supplementary Table S5. Overview of blast hits of yersiniabactin-related genes and their amino acid (AA) sequence of S. equi subsp. equi ATCC 39506 and S. aureus isolates.
	Query: AA sequence of S. equi blasted against ILS-03				Blast result of AA sequence in RAST																			CLC																		CLC
	S. equi subsp. equi ATCC 39506			Blast comment	Blast hit in S. aureus ILS-03																			Return search -> ILS-03 genes against ATCC39506 bidirectional best hit -> outcome confirms data																		blast s. equi to ILS-03
	CDS locus tag (SE071780_*)	Annotation of CDS in S. equi	protein length (in AA)	Blast comment	Annotation of CDS	CDS locus tag (AXE88_*)	Rast Annotation	RAST peg	Length	Score	Expect E-value	Identities			Identity (%)	Positive			Positive (%)	Gaps			Gaps (%)	Query	Number of HSPs	Lowest E-value	Accession (E-value)	Description (E-value)	Greatest identity %	Accession (identity %)	Description (identity %)	Greatest positive %	Accession (positive %)	Description (positive %)	Greatest HSP length	Accession (HSP length)	Description (HSP length)	Greatest bit score	Accession (bit score)	Description (bit score)		Query	Number of HSPs	Lowest E-value	Accession (E-value)	Description (E-value)	Greatest identity %	Accession (identity %)	Description (identity %)
	01276	endonuclease	457	no real hit, small length, low quality e-value																																						CP021972 translation of CDS SE071780_01276	5	1.43	ILS-03_contig_28_CDS_AXE88_09235	No definition line	50	ILS-03_contig_1_CDS_AXE88_00170	No definition line
	01275	hypothetical protein	122	no real hit, small length, low quality e-value																																						CP021972 translation of CDS SE071780_01275	5	0.23	ILS-03_contig_37_CDS_AXE88_11895	No definition line	43.75	ILS-03_contig_37_CDS_AXE88_11895	No definition line
	01274	transcriptional regulator	126	no real hit, only <30% identity																																						CP021972 translation of CDS SE071780_01274	5	0.000394	ILS-03_contig_24_CDS_AXE88_08075	No definition line	36.36	ILS-03_contig_9_CDS_AXE88_02980	No definition line
	01273	thioesterase	249		thioesterase	09115	yersiniabactin synthesis enzyme resembles thioesterase	1189	254	263	3e-90	125/231	125	231	54.1126	172/231	172	231	74.4589	1/231	1	231	0.4329	ILS-03_contig_28 selection_AXE88_09115 CDS AXE88_09115	5	4.09e-85	CP021972_CDS_SE071780_01273	No definition line	54.11	CP021972_CDS_SE071780_01273	No definition line	74.46	CP021972_CDS_SE071780_01273	No definition line	230	CP021972_CDS_SE071780_01273	No definition line	250.75	CP021972_CDS_SE071780_01273	No definition line		CP021972 translation of CDS SE071780_01273	5	4.67e-85	ILS-03_contig_28_CDS_AXE88_09115	No definition line	54.11	ILS-03_contig_28_CDS_AXE88_09115	No definition line
	01272	4’-phosphopantetheinyl transferase	227		hypothetical protein	09120	4'-phosphopantetheinyl transferase	1190	227	91.3	9e-24	59/170	59	170	34.7059	93/170	93	170	54.7059	2/170	2	170	1.17647	ILS-03_contig_28 translation of CDS AXE88_09120	5	2.14e-22	CP021972_CDS_SE071780_01272	No definition line	37.3	CP021972_CDS_SE071780_01272	No definition line	56.35	CP021972_CDS_SE071780_01272	No definition line	126	CP021972_CDS_SE071780_01272	No definition line	87.81	CP021972_CDS_SE071780_01272	No definition line		CP021972 translation of CDS SE071780_01272	5	2.65e-23	ILS-03_contig_28_CDS_AXE88_09120	No definition line	46.15	ILS-03_contig_1_CDS_AXE88_00490	No definition line
	01271	2,3-dihydroxybenzoate-AMP ligase	527		2,3-dihydroxybenzoate-AMP ligase	09125	AMP Ligase	1191	535	573	0	282/521	282	521	54.1267	386/521	386	521	74.0883	8/521	8	521	1.53551	ILS-03_contig_28 selection_AXE88_09125 CDS AXE88_09125	5	0	CP021972_CDS_SE071780_01271	No definition line	54.13	CP021972_CDS_SE071780_01271	No definition line	74.09	CP021972_CDS_SE071780_01271	No definition line	516	CP021972_CDS_SE071780_01271	No definition line	525.4	CP021972_CDS_SE071780_01271	No definition line		CP021972 translation of CDS SE071780_01271	5	2.89e-177	ILS-03_contig_28_CDS_AXE88_09125	No definition line	54.13	ILS-03_contig_28_CDS_AXE88_09125	No definition line
	01270	equibactin nonribosomal peptide synthase	2023		Non-ribosomal peptide synthetase	09130	yersiniabactin synthesis enzyme lrp2	1192	2005	1596	0	888/2043	888	2043	43.4655	1300/2043	1300	2043	63.6319	112/2043	112	2043	5.48213	ILS-03_contig_28 selection_AXE88_09130 CDS AXE88_09130	10	0	CP021972_CDS_SE071780_01270	No definition line	43.1	CP021972_CDS_SE071780_01270	No definition line	63.43	CP021972_CDS_SE071780_01270	No definition line	1996	CP021972_CDS_SE071780_01270	No definition line	1,516.90	CP021972_CDS_SE071780_01270	No definition line		CP021972 translation of CDS SE071780_01270	14	0	ILS-03_contig_28_CDS_AXE88_09130	No definition line	43.26	ILS-03_contig_28_CDS_AXE88_09130	No definition line
	01269	thiazoline reductase	708		Polyketide synthase	09135	Yersiniabactin synthetase, thiazolinyl reductase component Irp3	1193	704	480	1e-162	269/705	269	705	38.156	431/705	431	705	61.1348	10/705	10	705	1.41844	ILS-03_contig_28 selection_AXE88_09135 CDS AXE88_09135	5	3.18e-162	CP021972_CDS_SE071780_01269	No definition line	38.16	CP021972_CDS_SE071780_01269	No definition line	63.41	CP021972_CDS_SE071780_02233	No definition line	697	CP021972_CDS_SE071780_01269	No definition line	480.71	CP021972_CDS_SE071780_01269	No definition line		CP021972 translation of CDS SE071780_01269	5	3.73e-162	ILS-03_contig_28_CDS_AXE88_09135	No definition line	38.16	ILS-03_contig_28_CDS_AXE88_09135	No definition line
				no direct match in S. equi	hypothetical protein	09140	hypothetical protein	1194																ILS-03_contig_28 selection_AXE88_09140 CDS AXE88_09140	5	0.39	CP021972_CDS_SE071780_00451	No definition line	47.06	CP021972_CDS_SE071780_01402	No definition line	76.47	CP021972_CDS_SE071780_01402	No definition line	58	CP021972_CDS_SE071780_00451	No definition line	27.72	CP021972_CDS_SE071780_00451	No definition line
	01268	equibactin nonribosomal peptide synthase protein	1272		Polyketide synthase	09145	yersiniabactin synthesis enzyme lrp2	1195	922	382	1e-116	218/498	218	498	43.7751	302/498	302	498	60.6426	20/498	20	498	4.01606	ILS-03_contig_28 selection_AXE88_09145 CDS AXE88_09145	7	1.71e-116	CP021972_CDS_SE071780_01268	No definition line	44.92	CP021972_CDS_SE071780_01268	No definition line	62.08	CP021972_CDS_SE071780_01268	No definition line	469	CP021972_CDS_SE071780_01268	No definition line	382.1	CP021972_CDS_SE071780_01268	No definition line		CP021972 translation of CDS SE071780_01268	8	8.56e-117	ILS-03_contig_28_CDS_AXE88_09145	No definition line	43.78	ILS-03_contig_28_CDS_AXE88_09145	No definition line
	01267	membrane protein	195		hypothetical protein	09150	Substrate-specific component BL0695 of predicted ECF transporter	1196	192	85.9	2e-22	55/194	55	194	28.3505	106/194	106	194	54.6392	4/194	4	194	2.06186	ILS-03_contig_28 selection_AXE88_09150 CDS AXE88_09150	5	2e-22	CP021972_CDS_SE071780_01267	No definition line	45.83	CP021972_CDS_SE071780_01523	No definition line	70.83	CP021972_CDS_SE071780_01523	No definition line	196	CP021972_CDS_SE071780_00464	No definition line	85.89	CP021972_CDS_SE071780_01267	No definition line		CP021972 translation of CDS SE071780_01267	5	2.37e-22	ILS-03_contig_28_CDS_AXE88_09150	No definition line	38	ILS-03_contig_31_CDS_AXE88_10955	No definition line
	01266	energy-coupling factor transporter transmembrane protein EcfT	223		ECF Transporter	09155	Transmembrane component BL0694 of energizing module of predicted ECF transporter	1197	242	61.2	1e-12	40/153	40	153	26.1438	75/153	75	153	49.0196	12/153	12	153	7.84314	ILS-03_contig_28 selection_AXE88_09155 CDS AXE88_09155	4	4.36e-11	CP021972_CDS_SE071780_01266	No definition line	29.73	CP021972_CDS_SE071780_00066	No definition line	62.16	CP021972_CDS_SE071780_00066	No definition line	133	CP021972_CDS_SE071780_01266	No definition line	57	CP021972_CDS_SE071780_01266	No definition line		CP021972 translation of CDS SE071780_01266	5	9.89e-13	ILS-03_contig_28_CDS_AXE88_09155	No definition line	31.48	ILS-03_contig_33_CDS_AXE88_11150	No definition line
	01265	ABC transporter ATP-binding protein	458		ABC Transporter	09160	Duplicated ATPase component BL0693 of energizing module of predicted ECF transporter	1198	484	348	1e-117	181/463	181	463	39.0929	297/463	297	463	64.1469	9/463	9	463	1.94384	ILS-03_contig_28 selection_AXE88_09160 CDS AXE88_09160	11	2.09e-106	CP021972_CDS_SE071780_01265	No definition line	39.09	CP021972_CDS_SE071780_01265	No definition line	64.15	CP021972_CDS_SE071780_01265	No definition line	459	CP021972_CDS_SE071780_00466	No definition line	320.86	CP021972_CDS_SE071780_01265	No definition line		CP021972 translation of CDS SE071780_01265	10	2e-112	ILS-03_contig_28_CDS_AXE88_09160	No definition line	39.09	ILS-03_contig_28_CDS_AXE88_09160	No definition line
	01264	ABC transporter ATP-binding protein	585		multidrug ABC transporter permease	09165	Transport ATP-binding protein CydD	1199	584	671	0	321/582	321	582	55.1546	434/582	434	582	74.5704	2/582	2	582	0.343643	ILS-03_contig_28 selection_AXE88_09165 CDS AXE88_09165	5	0	CP021972_CDS_SE071780_01264	No definition line	55.15	CP021972_CDS_SE071780_01264	No definition line	74.57	CP021972_CDS_SE071780_01264	No definition line	580	CP021972_CDS_SE071780_01264	No definition line	624.39	CP021972_CDS_SE071780_01264	No definition line		CP021972 translation of CDS SE071780_01264	5	0	ILS-03_contig_28_CDS_AXE88_09165	No definition line	55.15	ILS-03_contig_28_CDS_AXE88_09165	No definition line
peg.450	01263	ABC transporter ATP-binding protein	581		multidrug ABC transporter ATP-binding protein	05275	ABC transporter ATP-binding protein	450 & 1200 & 1199	577	671	0	326/581	326	581	56.1102	447/581	447	581	76.9363	4/581	4	581	0.688468																			CP021972 translation of CDS SE071780_01263	5	0	ILS-03_contig_15_CDS_AXE88_05275	No definition line	56.28	ILS-03_contig_28_CDS_AXE88_09170	No definition line
peg.1200	01263	ABC transporter ATP-binding protein	581		multidrug ABC transporter ATP-binding protein	09170	Transport ATP-binding protein CydC	450 & 1200 & 1199	577	651	0	327/581	327	581	56.2823	440/581	440	581	75.7315	4/581	4	581	0.688468	ILS-03_contig_28 selection_AXE88_09170 CDS AXE88_09170	5	0	CP021972_CDS_SE071780_01263	No definition line	56.28	CP021972_CDS_SE071780_01263	No definition line	75.73	CP021972_CDS_SE071780_01263	No definition line	581	CP021972_CDS_SE071780_01263	No definition line	589.73	CP021972_CDS_SE071780_01263	No definition line
peg.1199	01263	ABC transporter ATP-binding protein	581		multidrug ABC transporter permease	09165	Transport ATP-binding protein CydD	450 & 1200 & 1199	584	282	1e-88	169/496	169	496	34.0726	282/496	282	496	56.8548	7/496	7	496	1.41129
	01262	oxidoreductase	354		hypothetical protein	09175	hypothetical protein	1201	350	159	1e-46	114/356	114	356	32.0225	182/356	182	356	51.1236	21/356	21	356	5.89888	ILS-03_contig_28 selection_AXE88_09175 CDS AXE88_09175	5	8.25e-47	CP021972_CDS_SE071780_01262	No definition line	39.39	CP021972_CDS_SE071780_00615	No definition line	62.16	CP021972_CDS_SE071780_01669	No definition line	347	CP021972_CDS_SE071780_01262	No definition line	159.07	CP021972_CDS_SE071780_01262	No definition line		CP021972 translation of CDS SE071780_01262	5	9.71e-47	ILS-03_contig_28_CDS_AXE88_09175	No definition line	32.61	ILS-03_contig_15_CDS_AXE88_05460	No definition line
	01261	alpha-beta hydrolase	299	no real hit, small overlap, low quality e-value																																						CP021972 translation of CDS SE071780_01261	5	0.00784	ILS-03_contig_1_CDS_AXE88_00280	No definition line	66.67	ILS-03_contig_9_CDS_AXE88_03510	No definition line
	01260	hypothetical protein	81	small match, high e-value,, %low. Not further recorded										min	26.1438				49.0196																							CP021972 translation of CDS SE071780_01260	5	0.000747	ILS-03_contig_15_CDS_AXE88_05275	No definition line	50	ILS-03_contig_25_CDS_AXE88_08455	No definition line
	01259	sigma-70 family RNA polymerase sigma factor	133	small match, high e-value,, %low. Not further recorded										max	56.2823				76.9363																							CP021972 translation of CDS SE071780_01259	5	0.00601	ILS-03_contig_58_CDS_AXE88_13815	No definition line	40.74	ILS-03_contig_43_CDS_AXE88_12295	No definition line
	01258	hypothetical protein	55	small match, high e-value,, %low. Not further recorded																																						CP021972 translation of CDS SE071780_01258	5	1.48	ILS-03_contig_31_CDS_AXE88_10640	No definition line	63.64	ILS-03_contig_9_CDS_AXE88_03020	No definition line
	01257	putative conjugative transposon site-specific recombinase	297	small match, high e-value,, %low. Not further recorded																																						CP021972 translation of CDS SE071780_01257	5	0.06	ILS-03_contig_38_CDS_AXE88_11965	No definition line	66.67	ILS-03_contig_28_CDS_AXE88_09130	No definition line
	01256	IS3 family trasnposase ISSeq3	267	small match, high e-value,, %low. Not further recorded																																						CP021972 translation of CDS SE071780_01256	1	9.52	ILS-03_contig_43_CDS_AXE88_12420	No definition line	31.71	ILS-03_contig_43_CDS_AXE88_12420	No definition line
																			#DIV/0!
																			#DIV/0!
	peg.450=			ATGTTTCAAATTACATTTAAAATTTTAAACTGGATAAGACCATATAAAGCAAGAATGATTTTAGGATTTAGCATGTCATTTTTAAATGCTATTTTTATTGCGTTACCTATCTTTTTAGCTGCAAAAATATTTAATAATGTGCTATCTCATAAACCTATTTATATGAAAGATATATTGAATGTTGTAATTATCATGGTTTTATTAGTGATTGGACGATTTATTACAGCATATTTCAAAAGCAAAAGCCATGAGAGCATCGCTTATGAAATGAGTGCGAAAGAACGTTTAGATATAGGGGATAAATTGAAAAATGTAAGGTTAGGTTATTTTAATTCGCATCATTCAAATGAGTTAACAACAATAGTAACAACAGATTTAACCTTTTTAGAAAACTTTGCT…															#DIV/0!
																			#DIV/0!
																			#DIV/0!
[truncated: 9 more columns]

## Sheet: Table S6 ILS strain add data
Supplementary Table S6. Overview of ILS-strain genotype, phenotype and metadata.
Strain ID	Sample ID	Source	Animal	pH of sample	Year Sample Collected	Town	Country	spa type	MLST-ST1	CC2	Subgroup founder ST	Nearest CC-ST	nLV3 to CC-ST	Yersinobactin- PCR	WGS	strains for used for Fe growth	Virulence genes	Res genes Patrick	Plasmid replicon types	CARD	Antibiotic resistance genes	Penicillin/Amp res	Tetracycline	Teicoplanin	Fosfomycin	Bacitracin	Ciprofloxacin
ILS-49	219	suusac	camel	4.4	2008	Mandera	Kenya	t14892						neg	Yes		aur, hlb, hlgA, hglB, hlgC	tet38,uppP,norA,MATE,EmrB,TcaR		tet(38), mepA, mepR, fosB, murA, arlR, arlS, mgrA		S	S	S	S	R	S
ILS-75	P2VA3	sour milk fermented	bovine	4.5	2010	Port-Bouet	Côte d'Ivoire	t442						neg	Yes		aur, hlb, hlgA, hlgB, hlgC, sak, splA, splB, scn, sea/sep, sed, seg, sei, sej, sem, sen, seo, ser, seu, lukD, lukE	norA, aac6, MATE,fosB,blaZ,uppP,ble,tetK, tet38,knt,EmrB/QacA,TcaR	rep7, rep20, rep22	tet(38), tetK, mepA, mepR, arlR, arlS, gyrA, parC, mgrA, blaZ, aac(6), ant(4), dfrG,	aac6, aaD, blaZ, dfrG,tetK, blaZ	R	R	S	S	R	R
ILS-79	L2VA2	sour milk fermented	bovine	4.7	2010	Lievre rouge	Côte d'Ivoire	t084						neg	Yes		aur, hlb, hlgA, hlgB, hlgC, sea/sep, scn, splA, splB, splE, lukD, lukE, lukF-PV	tet38,tetK,TcaR,MATE,fosB,norA,blaZ, uppP,EmrB	rep5. rep7, rep16	tet(38), tetK, mepA, mepR, arlR, arlS, mgrA, blaZ, dfrG,	blaZ, dfrG, tetK	R	R	S	S	R	S
ILS-78	L2VA3	sour milk fermented	bovine	4.6	2010	Lievre rouge	Côte d'Ivoire	t186						neg	Yes		aur, hlb, hlgA, hlgB, hlgC, splA, splB, lukD, lukE	tet38,uppP,norA,MATE,EmrB,TcaR	rep16	tet(38), mepA, mepR, arlR, arlS, mgrA		S	S	S	S	R	S
ILS-76	M-82	raw milk pooled herd	goat	6.6	2010	Garissa	Kenya	t3519						neg	Yes	√	aur, hlb, hlgA, hlgB, hlgC, splE, seg, sei, sem, sen, seo, seu	tet38,tetK,uppP,norA,MATE,EmrB,TcaR,fosB	rep16, rep19, rep7	tet(38), tetK, mepA, mepR, fosB, murA, arlR, arlS, mgrA	tetK	S	R	S	S	R	S
ILS-77	B2VB1	sour milk fermented	bovine	4.7	2010	Bingerville	Côte d'Ivoire	t355						neg	Yes		aur, hlb, hlgA, hlgB, lukS-PV, lukF-PV, edinB	tet38,uppP,norA,MATE,EmrB		tet(38), mepA, mepR, fosB, murA, arlR, arlS, mgrA		S	S	S	S	R	S
ILS-26	171	raw milk pooled herd	camel	6.5	2007	Isiolo	Kenya	t179						pos	Yes	√	aur, hlgA, hlgB, hlgC, hlb	tet38,uppP,norA,MATE		tet(38), mepA, mepR, fosB, murA, arlR, arlS		S	S	S	S	R	S
ILS-03	101	raw milk single animal	camel	6.4	2007	Nanyuki	Kenya	t6521	1738	1781/1738 no founder defined	None	CC707	5LV	pos	Yes		aur, hlgC, hlgB, hlb, hlgA	tet38,uppP,norA,MATE,EmrB,TcaR	rep16, rep19	tet38, mepA, mepR, fosB, murA, arlR, arlS, mgrA		S	S	S	S	R	S
ILS-48	219	suusac	camel	4.4	2008	Mandera	Kenya	t3519						neg	Yes	√	aur, sak, sea/sep, hlb, hlgA, hlgB, hlgC	tet38,uppP,norA,MATE,EmrB,TcaR,fosB	rep16, rep19	tet(38), mepA, mepR, fosB, murA, arlR, arlS, mgrA		S	S	S	S	R	S
ILS-12	139	suusac	camel	4.5	2007	Garowe	Somalia	t14847						pos	Yes	√	aur, splA, splB, sak, edinB, hlgA, hlgC, hlgB, hlb, lukD, lukE	tet38,uppP,norA,MATE,EmrB,TcaR		tet(38), mepA, mepR, fosB, murA, arlR, arlS, mgrA		S	S	S	S	R	S
ILS-53	359	raw milk market level	camel	6.6	2008	Garissa/Bangali	Kenya	t002						neg	Yes	√	aur, splA, splB, scn, sak, sea/sep, sei, sem, sen, seo, seu, hlb, hlgA, hlgB, hlgC,lukD, lukE, tst	tet38,tetK,uppP,norA,MATE,EmrB,TcaR,fosB	rep7, repUS21	tet(38), tetK, mepA, mepR, arlR, alrS	tetK	S	R	S	S	R	S
ILS-71	S2VA1	sour milk fermented	bovine	4.6	2010	Songon	Côte d'Ivoire	t15154						neg	Yes		aur, splA, splB, scn, sak, seg, sei, sem, sen, seo, seu, hlb, hlgA, hlgB, hlgC, lukD, lukE	tet38,tetK,uppP,norA,MATE,fosB	rep7	tet(38), tetK, mepA, mepR, arlR, arlS, mgrA	tetK	S	R	S	S	R	S
ILS-72	AB2VA2	sour milk fermented	bovine	4.7	2010	Abobo derrière rail	Côte d'Ivoire	t289						neg	Yes		aur, splA, splB, splE, hlb,hlgA, hlgB, hlgE, lukD, lukE, edinB	tet38,tetK,uppP,norA,MATE,EmrB,TcaR,aa6	rep7	tet(38), tetK, mepA, mepR, arlR, arlS, mgrA	tetK, str	S	R	S	S	R	S
ILS-37	190	raw milk pooled herd after transportation	camel	6.5	2007	Isiolo	Kenya	t14869						pos	Yes	√	aur, splA, splB, splE, sak, hlgA, hlgC, hlgB,hlb, edinB, lukD, lukE	tet38,uppP,norA,MATE,EmrB,TcaR	rep16, rep19, repUS13	tet(38), mepA, mepR, fosB, murA, arlR, arlS, mgrA		S	S	S	S	R	S
ILS-20	171	raw milk pooled herd	camel	6.5	2007	Isiolo	Kenya	t267						neg	Yes	√	aur, splA, splB, splE, sak, scn, hlgB, hlgC, hlgA, hlb, lukD, lukE	tet38,tetK,uppP,norA,MATE,EmrB,TcaR,blaZ	rep7, rep20	tet(38), tetK, mepA, mepR, arlR, arlS, mgrA, blaZ	blaZ, tetK,str	R	R	S	S	R	S
ILS-62	PB2VA1	sour milk fermented	bovine	4.6	2010	Port-Bouet	Côte d'Ivoire	t537						neg	Yes		aur, splA, splB, splE, scn, sak, sei,seg, sem, sen, seo, seu, hlb, hlgA, hlgB, hlgC,lukD, lukE	tet38,tetK,uppP,norA,EmrB,TcaR,fosB,blaZ	rep7, rep20	tet(38), tetK, mepA, mepR, arlR, arlS, mgrA, blaZ	blaZ, tetK	R	R	S	S	R	S
ILS-17	143	raw milk incubated at 37°C	camel	4.6	2007	Nanyuki	Kenya	t15155						pos	Yes		aur, splA,splB, splE, hlgA, hglC, hlgB, hlb, lukD, lukE	tet38,uppP,norA,MATE,EmrB,TcaR,fosB		tet(38), mepA, mepR, fosB, murA, arlR, arlS, mgrA		S	S	S	S	R	S
ILS-06	113	raw milk pooled herd	camel	6.4	2007	Nanyuki	Kenya	t1532	1741	Singleton	None			pos	Yes	√	aur, splE, hlb, hlgA, hlgC, hlgB, lukE, lukD	tet38, uppP,norA,MATE,EmrB,TcaR,fosB	rep16, rep19	tet(38),mepA, mepR, arlR, arlS, mgrA		S	S	S	S	R	S
ILS-09	133	Garoor/suusac	camel	4.4	2007	Garowe	Somalia	t433						neg	Yes	√	aur, splE, sak, scn, seo, sem, sei, seu, sen, seg, hlb, hlgA, hlgC, hlgB, lukF-PV, lukS-PV	tet38,uppP,norA,MATE,EmrB,TcaR,fosB,blaZ	rep16, rep5	tet(38),mepA, mepR, fosB, murA, arlR, arlS, mgrA, blaZ	blaZ	R	S	S	S	R	S
ILS-66	M-7	raw milk pooled herd	camel	6.5	2010	Isiolo	Kenya	t3519						neg	Yes	√	aur, splE, sak, sea/sep, seg, sei, sem, sen, seo, seu, hlb, hlgA, hlgB, hlgC	tet38,uppP,norA,MATE,EmrB,TcaR,fosB	rep16, rep19	tet(38), mepA, mepR, fosB, murA, arlR, arlS, mgrA		S	S	S	S	R	S
ILS-10	133	Garoor/suusac	camel	4.4	2007	Garowe	Somalia	t433						neg
ILS-21	171	raw milk pooled herd	camel	6.5	2007	Isiolo	Kenya	t267						neg		√
ILS-30	186	raw milk fermenting at room temperature	camel	5.6	2007	Isiolo	Kenya	t15156						neg		√
ILS-31	186	raw milk fermenting at room temperature	camel	5.6	2007	Isiolo	Kenya	t15156						neg		√
ILS-32	186	raw milk fermenting at room temperature	camel	5.6	2007	Isiolo	Kenya	t1965						neg		√
ILS-34	189	raw milk pooled herd after transportation	camel	6.6	2007	Isiolo	Kenya	t267						neg		√
ILS-35	189	raw milk pooled herd after transportation	camel	6.6	2007	Isiolo	Kenya	t267						neg
ILS-41	196	raw milk at final market in Nairobi	camel	6.2	2007	Isiolo	Kenya	t267						neg		√
ILS-43	197	raw milk fermenting at room temperature	camel	4.9	2007	Isiolo	Kenya	t267						neg
ILS-45	197	raw milk fermenting at room temperature	camel	4.9	2007	Isiolo	Kenya	t1965						neg		√
ILS-46	198	raw milk fermenting at room temperature	camel	5.2	2007	Isiolo	Kenya	t1965						neg
ILS-47	218	suusac	camel	4.3	2008	Mandera	Kenya	t964						neg		√
ILS-54	361	raw milk market level	camel	6.7	2008	Garissa/Bangali	Kenya	t318						neg		√
ILS-55	363	raw milk market level	camel	6.4	2008	Garissa/Bangali	Kenya	t714						neg		√
ILS-56	ADR2VA3	sour milk fermented	bovine	4.6	2010	Abobo derrière rail	Côte d'Ivoire	t289						neg
ILS-57	LR2VB3	sour milk fermented	bovine	4.5	2010	Lievre rouge	Côte d'Ivoire	t186						neg
ILS-58	M-2	raw milk pooled herd	camel	6.5	2010	Isiolo	Kenya	t318						neg
ILS-59	M-4	raw milk pooled herd	camel	6.5	2010	Isiolo	Kenya	t4172						neg
ILS-60	M-40	raw milk pooled herd	camel	6.5	2010	Marsabit	Kenya	t318						neg		√
ILS-61	M-6	raw milk pooled herd	camel	6.5	2010	Isiolo, Kenya	Kenya	t318						neg		√
ILS-63	S2VA4	sour milk fermented	bovine	4.5	2010	Songon	Côte d'Ivoire	t15154						neg
ILS-64	M-1	raw milk pooled herd	camel	6.5	2010	Isiolo	Kenya	t15154						neg
ILS-69	AB2VA4	sour milk fermented	bovine	4.6	2010	Abobo derrière rail	Côte d'Ivoire	t289						neg
ILS-70	L2VB2	sour milk fermented	bovine	4.5	2010	Lievre rouge	Côte d'Ivoire	t091						neg
ILS-73	B2VB2	sour milk fermented	bovine	4.7	2010	Bingerville	Côte d'Ivoire	t084						neg
ILS-74	S2VA3	sour milk fermented	bovine	4.6	2010	Songon	Côte d'Ivoire	t15157						neg
ILS-80	S2VA2	sour milk fermented	bovine	4.6	2010	Songon	Côte d'Ivoire	t15157						neg
ILS-04	113	raw milk pooled herd	camel	6.4	2007	Nanyuki	Kenya	t1532	1741	Singleton	None	CC5	6LV	pos
ILS-05	113	raw milk pooled herd	camel	6.4	2007	Nanyuki	Kenya	t1532	n.d.					pos		√
ILS-08	118	raw milk market level	camel	6.2	2007	Nanyuki	Kenya	t318						pos		√
ILS-11	133	Garoor/suusac	camel	4.4	2007	Garowe	Somalia	t14847						pos		√
ILS-13	139	suusac	camel	4.5	2007	Garowe	Somalia	t14847						pos		√
ILS-14	139	suusac	camel	4.5	2007	Garowe	Somalia	t14847						pos		√
ILS-15	141	suusac	camel	4.5	2007	Garowe	Somalia	t14847						pos		√
ILS-16	141	suusac	camel	4.5	2007	Garowe	Somalia	t14847						pos
ILS-22	171	raw milk pooled herd	camel	6.5	2007	Isiolo	Kenya	t6521						pos		√
ILS-23	171	raw milk pooled herd	camel	6.5	2007	Isiolo	Kenya	t6521						pos
ILS-24	171	raw milk pooled herd	camel	6.5	2007	Isiolo	Kenya	t6521						pos
ILS-25	171	raw milk pooled herd	camel	6.5	2007	Isiolo	Kenya	t6521						pos
ILS-27	171	raw milk pooled herd	camel	6.5	2007	Isiolo	Kenya	t6521						pos
ILS-28	186	raw milk fermenting at room temperature	camel	5.6	2007	Isiolo	Kenya	UNTYP						pos
ILS-33	189	raw milk pooled herd after transportation	camel	6.6	2007	Isiolo	Kenya	t267						pos
ILS-36	190	raw milk pooled herd after transportation	camel	6.5	2007	Isiolo	Kenya	t14869						pos
ILS-38	190	raw milk pooled herd after transportation	camel	6.5	2007	Isiolo	Kenya	t14869						pos
ILS-39	190	raw milk pooled herd after transportation	camel	6.5	2007	Isiolo	Kenya	t14869						pos
ILS-40	195	raw milk at final market in Nairobi	camel	6.2	2007	Isiolo	Kenya	UNTYP						pos
ILS-50	219	suusac	camel	4.4	2008	Mandera	Kenya	t14892						pos
ILS-52	221	suusac	camel	4.4	2008	Mandera	Kenya	t14892						pos
ILS-65	M-3	raw milk pooled herd	camel	6.5	2010	Isiolo	Kenya	t701						pos
ILS-67	M-8	raw milk pooled herd	camel	6.3	2010	Isiolo	Kenya	t6521						pos
ILS-68	M-12	raw milk pooled herd	camel	6.1	2010	Nairobi	Kenya	t15157						pos
ILS-02	101	raw milk single animal	camel	6.4	2007	Nanyuki	Kenya	t6521	n.d.					n/a

## Sheet: Table 7 VFG
Supplementary Table S7. Virulence factors identified in ILS strains.
VFG	ILS-03_K	ILS-06_K	ILS-09_S	ILS-12_S	ILS-17_K	ILS-20_K	ILS-26_K	ILS-37_K	ILS-48_K	ILS-49_K	ILS-53_K	ILS-62_CI	ILS-66_K	ILS-71_CI	ILS-72_CI	ILS-75_CI	ILS-76_K	ILS-77_CI	ILS-78_CI	ILS-79_CI	Protein function
aur	1	1	1	1	1	1	1	1	1	1	1	1	1	1	1	1	1	1	1	1	aureolysin
edinB	0	0	0	1	0	0	0	1	0	0	0	0	0	0	1	0	0	1	0	0	epidermal cell differentiation inhibitor B
hlb	1	1	1	1	1	1	1	1	1	1	1	1	1	1	1	1	1	1	1	1	beta-hemolysin
hlgA	1	1	1	1	1	1	1	1	1	1	1	1	1	1	1	1	1	1	1	1	gamma-hemolysin chain II precursor
hlgB	1	1	1	1	1	1	1	1	1	1	1	1	1	1	1	1	1	1	1	1	gamma-hemolysin component B precursor
hlgC	1	1	1	1	1	1	1	1	1	1	1	1	1	1	0	1	1	0	1	1	gamma-hemolysin component C
sak	0	0	1	1	0	1	0	1	1	0	1	1	1	1	0	1	0	0	0	0	staphylokinase
splA	0	0	0	1	1	1	0	1	0	0	1	1	0	1	1	1	0	0	1	1	serine protease splA
splB	0	0	0	1	1	1	0	1	0	0	1	1	0	1	1	1	0	0	1	1	serine protease splB
splE	0	1	1	0	1	1	0	1	0	0	0	1	1	0	1	0	1	0	0	1	serine protease splE
scn	0	0	1	0	0	1	0	0	0	0	1	1	0	1	0	1	0	0	0	1	staphylococcal complement inhibitor
sea	0	0	0	0	0	0	0	0	1	0	1	0	1	0	0	1	0	0	0	1	enterotoxin A
sed	0	0	0	0	0	0	0	0	0	0	0	0	0	0	0	1	0	0	0	0	enterotoxin D
seg	0	0	1	0	0	0	0	0	0	0	1	1	1	1	0	1	1	0	0	0	enterotoxin G
sei	0	0	1	0	0	0	0	0	0	0	1	1	1	1	0	1	1	0	0	0	enterotoxin I
sem	0	0	1	0	0	0	0	0	0	0	1	1	1	1	0	1	1	0	0	0	enterotoxin M
sen	0	0	1	0	0	0	0	0	0	0	1	1	1	1	0	1	1	0	0	0	enterotoxin N
seo	0	0	1	0	0	0	0	0	0	0	1	1	1	1	0	1	1	0	0	0	enterotoxin O
seu	0	0	1	0	0	0	0	0	0	0	1	1	1	1	0	1	1	0	0	0	enterotoxin U
sej	0	0	0	0	0	0	0	0	0	0	0	0	0	0	0	1	0	0	0	0	enterotoxin J
ser	0	0	0	0	0	0	0	0	0	0	0	0	0	0	0	1	0	0	0	0	enterotoxin R
lukD	0	1	0	1	1	1	0	1	0	0	1	1	0	1	1	1	0	0	1	1	leukocidin D component
lukE	0	1	0	1	1	1	0	1	0	0	1	1	0	1	1	1	0	0	1	1	leukocidin E component
lukF-PV	0	0	1	0	0	0	0	0	0	0	0	0	0	0	0	0	0	1	0	1	Panton Valentine leukocidin F component
lukS-PV	0	0	1	0	0	0	0	0	0	0	0	0	0	0	0	0	0	1	0	1	Panton Valentine leukocidin S component
tst	0	0	0	0	0	0	0	0	0	0	1	0	0	0	0	0	0	0	0	0	toxic shock syndrome toxin-1
	5	8	16	11	10	12	5	12	7	5	19	18	14	17	10	21	12	7	9	14
